# Supplementary material for: Circulating Extracellular Vesicle Proteins and MicroRNA Profiles in Subcortical and Cortical-Subcortical Ischaemic Stroke
Source: Biomedicines. 2021 Jul 7;9(7):786. doi: 10.3390/biomedicines9070786 (PMC8301391; doi:10.3390/biomedicines9070786)
Supplement: Supplementary file 1 [file biomedicines-09-00786-s001.zip]

Archive with 1 entries (1 files):
- biomedicines-1201655-supplementary.xlsx
