# Supplementary material for: Circulating Extracellular Vesicle Proteins and MicroRNA Profiles in Subcortical and Cortical-Subcortical Ischaemic Stroke
Source: Biomedicines. 2021 Jul 7;9(7):786. doi: 10.3390/biomedicines9070786 (PMC8301391; doi:10.3390/biomedicines9070786)
Supplement: Supplementary file 1 [file biomedicines-09-00786-s001.zip › biomedicines-1201655-supplementary.xlsx]

## Sheet: Circulating EVs
Identified Proteins	Accession Number	Molecular weight (kDa)	HCs (SpC)	CSC (SpC)	SC (SpC)	HCs (NSAF)	CSC (NSAF)	SC (NSAF)
Apolipoprotein B-100 OS=Homo sapiens OX=9606 GN=APOB PE=1 SV=2	sp|P04114|APOB_HUMAN	516	1602	1412	2430	0.0366713	0.0341184	0.0453532
Alpha-2-macroglobulin OS=Homo sapiens OX=9606 GN=A2M PE=1 SV=3	sp|P01023|A2MG_HUMAN	163	314	275	362	0.0227539	0.0210353	0.0213881
Complement C3 OS=Homo sapiens OX=9606 GN=C3 PE=1 SV=2	sp|P01024|CO3_HUMAN	187	306	302	408	0.0193283	0.0201358	0.0210121
Immunoglobulin heavy constant mu OS=Homo sapiens OX=9606 GN=IGHM PE=1 SV=4	sp|P01871|IGHM_HUMAN	49	197	220	240	0.0474879	0.0559796	0.0471701
Immunoglobulin mu heavy chain OS=Homo sapiens OX=9606 PE=1 SV=2	sp|P0DOX6|IGM_HUMAN	63	157	176	186	0.0294356	0.0348318	0.0284331
C4b-binding protein alpha chain OS=Homo sapiens OX=9606 GN=C4BPA PE=1 SV=2	sp|P04003|C4BPA_HUMAN	67	125	174	97	0.0220368	0.0323801	0.0139427
Fibronectin OS=Homo sapiens OX=9606 GN=FN1 PE=1 SV=4	sp|P02751|FINC_HUMAN	263	109	116	273	0.00489535	0.00549928	0.00999674
Inter-alpha-trypsin inhibitor heavy chain H4 OS=Homo sapiens OX=9606 GN=ITIH4 PE=1 SV=4	sp|Q14624|ITIH4_HUMAN	103	104	72	108	0.0119264	0.00871563	0.0100981
Keratin, type II cytoskeletal 1 OS=Homo sapiens OX=9606 GN=KRT1 PE=1 SV=6	sp|P04264|K2C1_HUMAN	66	96	111	190	0.0171807	0.0209692	0.0277243
Apolipoprotein A-I OS=Homo sapiens OX=9606 GN=APOA1 PE=1 SV=1	sp|P02647|APOA1_HUMAN	31	95	62	97	0.0361972	0.0249364	0.0301343
von Willebrand factor OS=Homo sapiens OX=9606 GN=VWF PE=1 SV=4	sp|P04275|VWF_HUMAN	309	93	131	182	0.00355498	0.00528587	0.00567237
Haptoglobin OS=Homo sapiens OX=9606 GN=HP PE=1 SV=1	sp|P00738|HPT_HUMAN	45	88	71	97	0.0230985	0.019672	0.0207592
Apolipoprotein E OS=Homo sapiens OX=9606 GN=APOE PE=1 SV=1	sp|P02649|APOE_HUMAN	36	85	76	111	0.0278888	0.0263217	0.0296942
Immunoglobulin gamma-1 heavy chain OS=Homo sapiens OX=9606 PE=1 SV=2	sp|P0DOX5|IGG1_HUMAN	49	85	75	53	0.0204897	0.019084	0.0104167
Complement C5 OS=Homo sapiens OX=9606 GN=C5 PE=1 SV=4	sp|P01031|CO5_HUMAN	188	77	65	102	0.00483778	0.00431081	0.00522509
Immunoglobulin heavy constant gamma 3 OS=Homo sapiens OX=9606 GN=IGHG3 PE=1 SV=2	sp|P01860|IGHG3_HUMAN	41	75	89	58	0.0216068	0.0270651	0.0136237
Immunoglobulin heavy constant gamma 2 OS=Homo sapiens OX=9606 GN=IGHG2 PE=1 SV=2	sp|P01859|IGHG2_HUMAN	36	70	82	57	0.0229672	0.0283998	0.0152484
IgGFc-binding protein OS=Homo sapiens OX=9606 GN=FCGBP PE=1 SV=3	sp|Q9Y6R7|FCGBP_HUMAN	572	69	52	75	0.00142484	0.00113347	0.00126275
Keratin, type I cytoskeletal 9 OS=Homo sapiens OX=9606 GN=KRT9 PE=1 SV=3	sp|P35527|K1C9_HUMAN	62	67	61	91	0.0127643	0.0122671	0.0141352
Complement C4-B OS=Homo sapiens OX=9606 GN=C4B PE=1 SV=2	sp|P0C0L5|CO4B_HUMAN	193	62	80	82	0.00379444	0.00516816	0.00409174
Haptoglobin-related protein OS=Homo sapiens OX=9606 GN=HPR PE=2 SV=2	sp|P00739|HPTR_HUMAN	39	54	52	69	0.0163547	0.0166243	0.0170387
Apolipoprotein(a) OS=Homo sapiens OX=9606 GN=LPA PE=1 SV=1	sp|P08519|APOA_HUMAN	501	52	37	104	0.00122597	0.000920805	0.00199916
Apolipoprotein A-IV OS=Homo sapiens OX=9606 GN=APOA4 PE=1 SV=3	sp|P06727|APOA4_HUMAN	45	49	24	37	0.0128617	0.0066497	0.00791846
CD5 antigen-like OS=Homo sapiens OX=9606 GN=CD5L PE=1 SV=1	sp|O43866|CD5L_HUMAN	38	48	39	46	0.0149201	0.0127963	0.011658
Inter-alpha-trypsin inhibitor heavy chain H2 OS=Homo sapiens OX=9606 GN=ITIH2 PE=1 SV=2	sp|P19823|ITIH2_HUMAN	106	43	35	55	0.00479155	0.00411686	0.00499699
Immunoglobulin lambda-1 light chain OS=Homo sapiens OX=9606 PE=1 SV=1	sp|P0DOX8|IGL1_HUMAN	23	41	34	49	0.0210557	0.0184312	0.0205173
Immunoglobulin kappa light chain OS=Homo sapiens OX=9606 PE=1 SV=1	sp|P0DOX7|IGK_HUMAN	23	40	24	52	0.0205421	0.0130103	0.0217734
Immunoglobulin lambda constant 2 OS=Homo sapiens OX=9606 GN=IGLC2 PE=1 SV=1	sp|P0DOY2|IGLC2_HUMAN (+1)	11	39	35	48	0.0418779	0.0396715	0.0420242
Immunoglobulin lambda constant 7 OS=Homo sapiens OX=9606 GN=IGLC7 PE=1 SV=3	sp|A0M8Q6|IGLC7_HUMAN	11	33	0	0	0.0354352	0	0
Apolipoprotein D OS=Homo sapiens OX=9606 GN=APOD PE=1 SV=1	sp|P05090|APOD_HUMAN	21	32	23	39	0.0179988	0.0136556	0.0178853
Vitamin K-dependent protein S OS=Homo sapiens OX=9606 GN=PROS1 PE=1 SV=1	sp|P07225|PROS_HUMAN	75	31	36	24	0.00488218	0.00598473	0.00308178
Complement C1s subcomponent OS=Homo sapiens OX=9606 GN=C1S PE=1 SV=1	sp|P09871|C1S_HUMAN	77	31	26	37	0.00475537	0.00421004	0.00462767
Pregnancy zone protein OS=Homo sapiens OX=9606 GN=PZP PE=1 SV=4	sp|P20742|PZP_HUMAN	164	31	41	0	0.0022327	0.00311705	0
Galectin-3-binding protein OS=Homo sapiens OX=9606 GN=LGALS3BP PE=1 SV=1	sp|Q08380|LG3BP_HUMAN	65	31	27	40	0.00563328	0.0051791	0.0059265
Clusterin OS=Homo sapiens OX=9606 GN=CLU PE=1 SV=1	sp|P10909|CLUS_HUMAN	52	28	21	35	0.00636016	0.00503523	0.0064821
Inter-alpha-trypsin inhibitor heavy chain H1 OS=Homo sapiens OX=9606 GN=ITIH1 PE=1 SV=3	sp|P19827|ITIH1_HUMAN	101	28	22	31	0.00327454	0.00271584	0.00295591
Alpha-1-antitrypsin OS=Homo sapiens OX=9606 GN=SERPINA1 PE=1 SV=3	sp|P01009|A1AT_HUMAN	47	27	30	33	0.00678546	0.00795842	0.00676188
Immunoglobulin heavy constant alpha 1 OS=Homo sapiens OX=9606 GN=IGHA1 PE=1 SV=2	sp|P01876|IGHA1_HUMAN	38	27	37	46	0.00839254	0.0121401	0.011658
Complement factor H OS=Homo sapiens OX=9606 GN=CFH PE=1 SV=4	sp|P08603|CFAH_HUMAN	139	27	31	31	0.00229436	0.00278068	0.00214782
Vitronectin OS=Homo sapiens OX=9606 GN=VTN PE=1 SV=1	sp|P04004|VTNC_HUMAN	54	26	22	40	0.00568712	0.00507963	0.00713374
Histidine-rich glycoprotein OS=Homo sapiens OX=9606 GN=HRG PE=1 SV=1	sp|P04196|HRG_HUMAN	60	26	17	25	0.00511841	0.00353265	0.00401273
Prothrombin OS=Homo sapiens OX=9606 GN=F2 PE=1 SV=2	sp|P00734|THRB_HUMAN	70	25	17	45	0.00421847	0.00302799	0.00619107
Thrombospondin-1 OS=Homo sapiens OX=9606 GN=THBS1 PE=1 SV=2	sp|P07996|TSP1_HUMAN	129	25	37	80	0.00228909	0.00357615	0.00597244
Plasma kallikrein OS=Homo sapiens OX=9606 GN=KLKB1 PE=1 SV=1	sp|P03952|KLKB1_HUMAN	71	23	25	25	0.00382633	0.00439021	0.00339104
Immunoglobulin alpha-2 heavy chain OS=Homo sapiens OX=9606 PE=1 SV=2	sp|P0DOX2|IGA2_HUMAN	49	22	28	36	0.00530322	0.00712468	0.00707551
Ceruloplasmin OS=Homo sapiens OX=9606 GN=CP PE=1 SV=1	sp|P00450|CERU_HUMAN	122	21	17	28	0.00203317	0.00173737	0.00221029
Immunoglobulin heavy variable 3-30 OS=Homo sapiens OX=9606 GN=IGHV3-30 PE=1 SV=2	sp|P01768|HV330_HUMAN (+1)	13	21	16	17	0.0190805	0.0153455	0.0125938
Serotransferrin OS=Homo sapiens OX=9606 GN=TF PE=1 SV=3	sp|P02787|TRFE_HUMAN	77	21	9	19	0.00322138	0.00145732	0.00237637
Ficolin-3 OS=Homo sapiens OX=9606 GN=FCN3 PE=1 SV=2	sp|O75636|FCN3_HUMAN	33	20	17	22	0.00715862	0.00642301	0.00642037
Antithrombin-III OS=Homo sapiens OX=9606 GN=SERPINC1 PE=1 SV=1	sp|P01008|ANT3_HUMAN	53	20	20	37	0.00445725	0.00470498	0.00672322
Prenylcysteine oxidase 1 OS=Homo sapiens OX=9606 GN=PCYOX1 PE=1 SV=3	sp|Q9UHG3|PCYOX_HUMAN	57	20	14	19	0.00414446	0.00306236	0.00321019
Complement C1r subcomponent OS=Homo sapiens OX=9606 GN=C1R PE=1 SV=2	sp|P00736|C1R_HUMAN	80	19	17	23	0.00280528	0.00264949	0.00276878
Polymeric immunoglobulin receptor OS=Homo sapiens OX=9606 GN=PIGR PE=1 SV=4	sp|P01833|PIGR_HUMAN	83	19	9	13	0.00270389	0.00135197	0.0015084
Immunoglobulin heavy variable 3-7 OS=Homo sapiens OX=9606 GN=IGHV3-7 PE=1 SV=2	sp|P01780|HV307_HUMAN	13	18	19	15	0.0163547	0.0182227	0.0111122
Complement component C9 OS=Homo sapiens OX=9606 GN=C9 PE=1 SV=2	sp|P02748|CO9_HUMAN	63	18	16	27	0.00337478	0.00316653	0.00412738
Complement component C8 beta chain OS=Homo sapiens OX=9606 GN=C8B PE=1 SV=3	sp|P07358|CO8B_HUMAN	67	17	20	22	0.002997	0.00372185	0.00316227
Actin, cytoplasmic 1 OS=Homo sapiens OX=9606 GN=ACTB PE=1 SV=1	sp|P60709|ACTB_HUMAN	42	17	20	33	0.00478093	0.00593724	0.00756686
Inter-alpha-trypsin inhibitor heavy chain H3 OS=Homo sapiens OX=9606 GN=ITIH3 PE=1 SV=2	sp|Q06033|ITIH3_HUMAN	100	17	12	22	0.00200799	0.00149618	0.00211872
Protein AMBP OS=Homo sapiens OX=9606 GN=AMBP PE=1 SV=1	sp|P02760|AMBP_HUMAN	39	15	14	24	0.00454297	0.00447576	0.0059265
Protein S100-A9 OS=Homo sapiens OX=9606 GN=S100A9 PE=1 SV=1	sp|P06702|S10A9_HUMAN	13	15	3	2	0.0136289	0.00287728	0.00148162
Immunoglobulin J chain OS=Homo sapiens OX=9606 GN=JCHAIN PE=1 SV=4	sp|P01591|IGJ_HUMAN	18	13	13	18	0.00853069	0.00900481	0.00963056
Immunoglobulin heavy variable 3-72 OS=Homo sapiens OX=9606 GN=IGHV3-72 PE=3 SV=1	sp|A0A0B4J1Y9|HV372_HUMAN	13	12	9	0	0.0109031	0.00863183	0
Immunoglobulin heavy variable 5-51 OS=Homo sapiens OX=9606 GN=IGHV5-51 PE=3 SV=1	sp|A0A0C4DH38|HV551_HUMAN	13	12	7	8	0.0109031	0.00671364	0.0059265
Alpha-1-antichymotrypsin OS=Homo sapiens OX=9606 GN=SERPINA3 PE=1 SV=2	sp|P01011|AACT_HUMAN	48	12	12	8	0.00295293	0.00311705	0.00160509
Kininogen-1 OS=Homo sapiens OX=9606 GN=KNG1 PE=1 SV=2	sp|P01042|KNG1_HUMAN	72	12	13	16	0.00196862	0.0022512	0.00214012
Immunoglobulin heavy variable 1-46 OS=Homo sapiens OX=9606 GN=IGHV1-46 PE=1 SV=2	sp|P01743|HV146_HUMAN	13	12	4	5	0.0109031	0.00383637	0.00370406
Desmoplakin OS=Homo sapiens OX=9606 GN=DSP PE=1 SV=3	sp|P15924|DESP_HUMAN	332	12	32	58	0.00042693	0.00120175	0.00168245
Hemoglobin subunit beta OS=Homo sapiens OX=9606 GN=HBB PE=1 SV=2	sp|P68871|HBB_HUMAN	16	12	13	15	0.00885879	0.0101304	0.00902865
Gelsolin OS=Homo sapiens OX=9606 GN=GSN PE=1 SV=1	sp|P06396|GELS_HUMAN	86	11	0	14	0.0015108	0	0.00156776
Immunoglobulin heavy variable 3-15 OS=Homo sapiens OX=9606 GN=IGHV3-15 PE=3 SV=1	sp|A0A0B4J1V0|HV315_HUMAN	13	10	8	6	0.00908594	0.00767273	0.00444487
Immunoglobulin heavy variable 3-73 OS=Homo sapiens OX=9606 GN=IGHV3-73 PE=3 SV=1	sp|A0A0B4J1V6|HV373_HUMAN	13	10	0	0	0.00908594	0	0
Protein S100-A8 OS=Homo sapiens OX=9606 GN=S100A8 PE=1 SV=1	sp|P05109|S10A8_HUMAN	11	10	5	0	0.0107379	0.00566736	0
Plasma protease C1 inhibitor OS=Homo sapiens OX=9606 GN=SERPING1 PE=1 SV=2	sp|P05155|IC1_HUMAN	55	10	6	17	0.00214759	0.00136017	0.00297672
Complement component C7 OS=Homo sapiens OX=9606 GN=C7 PE=1 SV=2	sp|P10643|CO7_HUMAN	94	10	9	14	0.00125657	0.00119376	0.00143434
Protein S100-A7 OS=Homo sapiens OX=9606 GN=S100A7 PE=1 SV=4	sp|P31151|S10A7_HUMAN	11	10	2	0	0.0107379	0.00226694	0
Serpin B4 OS=Homo sapiens OX=9606 GN=SERPINB4 PE=1 SV=2	sp|P48594|SPB4_HUMAN	45	10	0	0	0.00262483	0	0
Hemoglobin subunit alpha OS=Homo sapiens OX=9606 GN=HBA1 PE=1 SV=2	sp|P69905|HBA_HUMAN	15	10	11	17	0.00787448	0.00914334	0.0109146
Keratinocyte proline-rich protein OS=Homo sapiens OX=9606 GN=KPRP PE=1 SV=1	sp|Q5T749|KPRP_HUMAN	64	10	16	19	0.00184558	0.00311705	0.00285907
Apolipoprotein A-II OS=Homo sapiens OX=9606 GN=APOA2 PE=1 SV=1	sp|P02652|APOA2_HUMAN	11	9	6	11	0.00966414	0.00680083	0.00963056
Serum amyloid A-4 protein OS=Homo sapiens OX=9606 GN=SAA4 PE=1 SV=2	sp|P35542|SAA4_HUMAN	15	9	10	13	0.00708703	0.00831213	0.00834648
Apolipoprotein C-IV OS=Homo sapiens OX=9606 GN=APOC4 PE=1 SV=1	sp|P55056|APOC4_HUMAN	15	9	8	14	0.00708703	0.0066497	0.00898852
Proteoglycan 4 OS=Homo sapiens OX=9606 GN=PRG4 PE=1 SV=3	sp|Q92954|PRG4_HUMAN	151	9	8	8	0.00070401	0.000660567	0.000510228
Immunoglobulin heavy variable 6-1 OS=Homo sapiens OX=9606 GN=IGHV6-1 PE=3 SV=1	sp|A0A0B4J1U7|HV601_HUMAN	13	8	8	9	0.00726875	0.00767273	0.00666731
Complement component C6 OS=Homo sapiens OX=9606 GN=C6 PE=1 SV=3	sp|P13671|CO6_HUMAN	105	8	10	20	0.000899941	0.00118745	0.00183439
Complement C1q subcomponent subunit C OS=Homo sapiens OX=9606 GN=C1QC PE=1 SV=3	sp|P02747|C1QC_HUMAN	26	7	16	9	0.00318008	0.00767273	0.00333365
Small proline-rich protein 2D OS=Homo sapiens OX=9606 GN=SPRR2D PE=2 SV=2	sp|P22532|SPR2D_HUMAN (+1)	8	7	4	2	0.0103353	0.0062341	0.00240764
Serum paraoxonase/arylesterase 1 OS=Homo sapiens OX=9606 GN=PON1 PE=1 SV=3	sp|P27169|PON1_HUMAN	40	7	7	10	0.00206705	0.00218193	0.00240764
Immunoglobulin heavy variable 4-4 OS=Homo sapiens OX=9606 GN=IGHV4-4 PE=3 SV=2	sp|A0A075B6R2|HV404_HUMAN	13	6	6	5	0.00545156	0.00575455	0.00370406
Immunoglobulin kappa variable 2D-29 OS=Homo sapiens OX=9606 GN=IGKV2D-29 PE=3 SV=1	sp|A0A075B6S2|KVD29_HUMAN (+1)	13	6	5	5	0.00545156	0.00479546	0.00370406
Immunoglobulin heavy variable 3-64D OS=Homo sapiens OX=9606 GN=IGHV3-64D PE=3 SV=1	sp|A0A0J9YX35|HV64D_HUMAN	13	6	8	7	0.00545156	0.00767273	0.00518568
Apolipoprotein M OS=Homo sapiens OX=9606 GN=APOM PE=1 SV=2	sp|O95445|APOM_HUMAN	21	6	6	16	0.00337478	0.00356234	0.00733757
Serum amyloid P-component OS=Homo sapiens OX=9606 GN=APCS PE=1 SV=2	sp|P02743|SAMP_HUMAN	25	6	6	7	0.00283481	0.00299237	0.00269656
Complement C1q subcomponent subunit B OS=Homo sapiens OX=9606 GN=C1QB PE=1 SV=3	sp|P02746|C1QB_HUMAN	27	6	11	7	0.00262483	0.00507963	0.00249681
Immunoglobulin kappa variable 4-1 OS=Homo sapiens OX=9606 GN=IGKV4-1 PE=1 SV=1	sp|P06312|KV401_HUMAN	13	6	9	8	0.00545156	0.00863183	0.0059265
Immunoglobulin epsilon heavy chain OS=Homo sapiens OX=9606 PE=1 SV=1	sp|P0DOX4|IGE_HUMAN	60	6	0	0	0.00118117	0	0
Coagulation factor V OS=Homo sapiens OX=9606 GN=F5 PE=1 SV=4	sp|P12259|FA5_HUMAN	252	6	4	3	0.000281231	0.000197908	0.000114649
Junction plakoglobin OS=Homo sapiens OX=9606 GN=JUP PE=1 SV=3	sp|P14923|PLAK_HUMAN	82	6	21	30	0.000864272	0.00319307	0.00352337
Lipopolysaccharide-binding protein OS=Homo sapiens OX=9606 GN=LBP PE=1 SV=3	sp|P18428|LBP_HUMAN	53	6	13	14	0.00133718	0.00305824	0.00254392
C4b-binding protein beta chain OS=Homo sapiens OX=9606 GN=C4BPB PE=1 SV=1	sp|P20851|C4BPB_HUMAN	28	6	15	4	0.00253108	0.00667939	0.00137579
Pigment epithelium-derived factor OS=Homo sapiens OX=9606 GN=SERPINF1 PE=1 SV=4	sp|P36955|PEDF_HUMAN	46	6	5	6	0.00154066	0.00135524	0.00125616
Immunoglobulin lambda variable 3-10 OS=Homo sapiens OX=9606 GN=IGLV3-10 PE=3 SV=2	sp|A0A075B6K4|LV310_HUMAN	12	5	2	5	0.00492155	0.00207803	0.00401273
Immunoglobulin kappa variable 3-20 OS=Homo sapiens OX=9606 GN=IGKV3-20 PE=1 SV=2	sp|P01619|KV320_HUMAN	13	5	7	7	0.00454297	0.00671364	0.00518568
Apolipoprotein C-II OS=Homo sapiens OX=9606 GN=APOC2 PE=1 SV=1	sp|P02655|APOC2_HUMAN	11	5	3	4	0.00536896	0.00340042	0.00350202
Heparin cofactor 2 OS=Homo sapiens OX=9606 GN=SERPIND1 PE=1 SV=3	sp|P05546|HEP2_HUMAN	57	5	6	5	0.00103612	0.00131244	0.000844786
Myosin-9 OS=Homo sapiens OX=9606 GN=MYH9 PE=1 SV=4	sp|P35579|MYH9_HUMAN	227	5	2	0	0.00026017	0.000109852	0
Immunoglobulin lambda variable 8-61 OS=Homo sapiens OX=9606 GN=IGLV8-61 PE=3 SV=7	sp|A0A075B6I0|LV861_HUMAN	13	4	4	5	0.00363438	0.00383637	0.00370406
Immunoglobulin kappa variable 3D-11 OS=Homo sapiens OX=9606 GN=IGKV3D-11 PE=3 SV=6	sp|A0A0A0MRZ8|KVD11_HUMAN (+1)	13	4	0	3	0.00363438	0	0.00222244
Immunoglobulin lambda variable 1-51 OS=Homo sapiens OX=9606 GN=IGLV1-51 PE=1 SV=2	sp|P01701|LV151_HUMAN	12	4	3	6	0.00393724	0.00311705	0.00481528
Immunoglobulin lambda variable 3-19 OS=Homo sapiens OX=9606 GN=IGLV3-19 PE=1 SV=2	sp|P01714|LV319_HUMAN	12	4	5	2	0.00393724	0.00519508	0.00160509
Plasma serine protease inhibitor OS=Homo sapiens OX=9606 GN=SERPINA5 PE=1 SV=3	sp|P05154|IPSP_HUMAN	46	4	0	6	0.00102711	0	0.00125616
Immunoglobulin kappa variable 2-30 OS=Homo sapiens OX=9606 GN=IGKV2-30 PE=3 SV=2	sp|P06310|KV230_HUMAN	13	4	7	5	0.00363438	0.00671364	0.00370406
Immunoglobulin delta heavy chain OS=Homo sapiens OX=9606 PE=1 SV=1	sp|P0DOX3|IGD_HUMAN	56	4	4	4	0.000843694	0.000890585	0.000687897
Multimerin-1 OS=Homo sapiens OX=9606 GN=MMRN1 PE=1 SV=3	sp|Q13201|MMRN1_HUMAN	138	4	0	6	0.000342369	0	0.00041872
Plasminogen OS=Homo sapiens OX=9606 GN=PLG PE=1 SV=2	sp|P00747|PLMN_HUMAN	91	3	5	7	0.000389397	0.000685066	0.000740812
Immunoglobulin heavy variable 2-5 OS=Homo sapiens OX=9606 GN=IGHV2-5 PE=1 SV=2	sp|P01817|HV205_HUMAN	13	3	0	4	0.00272578	0	0.00296325
Apolipoprotein C-III OS=Homo sapiens OX=9606 GN=APOC3 PE=1 SV=1	sp|P02656|APOC3_HUMAN	11	3	4	0	0.00322138	0.00453389	0
Fibrinogen alpha chain OS=Homo sapiens OX=9606 GN=FGA PE=1 SV=2	sp|P02671|FIBA_HUMAN	95	3	13	18	0.000373002	0.00170617	0.00182474
Fibrinogen gamma chain OS=Homo sapiens OX=9606 GN=FGG PE=1 SV=3	sp|P02679|FIBG_HUMAN	52	3	9	11	0.000681445	0.00215796	0.00203723
Band 3 anion transport protein OS=Homo sapiens OX=9606 GN=SLC4A1 PE=1 SV=3	sp|P02730|B3AT_HUMAN	102	3	0	11	0.000347404	0	0.00103859
Immunoglobulin lambda variable 7-43 OS=Homo sapiens OX=9606 GN=IGLV7-43 PE=3 SV=2	sp|P04211|LV743_HUMAN	12	3	2	0	0.00295293	0.00207803	0
Protein-glutamine gamma-glutamyltransferase K OS=Homo sapiens OX=9606 GN=TGM1 PE=1 SV=4	sp|P22735|TGM1_HUMAN	90	3	4	2	0.000393724	0.000554142	0.000214012
Carboxypeptidase N subunit 2 OS=Homo sapiens OX=9606 GN=CPN2 PE=1 SV=3	sp|P22792|CPN2_HUMAN	61	3	2	3	0.000580904	0.000408793	0.000473634
Immunoglobulin heavy variable 1-2 OS=Homo sapiens OX=9606 GN=IGHV1-2 PE=1 SV=2	sp|P23083|HV102_HUMAN	13	3	4	0	0.00272578	0.00383637	0
Insulin-like growth factor-binding protein complex acid labile subunit OX=9606 GN=IGFALS PE=1 SV=1	sp|P35858|ALS_HUMAN	66	3	0	3	0.000536896	0	0.000437753
Lysozyme C OS=Homo sapiens OX=9606 GN=LYZ PE=1 SV=1	sp|P61626|LYSC_HUMAN	17	3	0	3	0.00208442	0	0.00169951
Dynein heavy chain 5, axonemal OS=Homo sapiens OX=9606 GN=DNAH5 PE=1 SV=3	sp|Q8TE73|DYH5_HUMAN	529	3	0	0	6.69852e-05	0	0
Alpha-1-acid glycoprotein 1 OS=Homo sapiens OX=9606 GN=ORM1 PE=1 SV=1	sp|P02763|A1AG1_HUMAN	24	2	0	14	0.00098431	0	0.00561782
Transthyretin OS=Homo sapiens OX=9606 GN=TTR PE=1 SV=1	sp|P02766|TTHY_HUMAN	16	2	4	5	0.00147647	0.00311705	0.00300955
Hemopexin OS=Homo sapiens OX=9606 GN=HPX PE=1 SV=2	sp|P02790|HEMO_HUMAN	52	2	2	2	0.000454297	0.000479546	0.000370406
Cathepsin D OS=Homo sapiens OX=9606 GN=CTSD PE=1 SV=1	sp|P07339|CATD_HUMAN	45	2	2	0	0.000524965	0.000554142	0
Solute carrier family 2, facilitated glucose transporter member 1 OX=9606 GN=SLC2A1 PE=1 SV=2	sp|P11166|GTR1_HUMAN	54	2	0	0	0.000437471	0	0
Kallistatin OS=Homo sapiens OX=9606 GN=SERPINA4 PE=1 SV=3	sp|P29622|KAIN_HUMAN	49	2	0	0	0.000482111	0	0
ATP-dependent RNA helicase DHX29 OS=Homo sapiens OX=9606 GN=DHX29 PE=1 SV=2	sp|Q7Z478|DHX29_HUMAN	155	2	0	0	0.000152409	0	0
Serpin B12 OS=Homo sapiens OX=9606 GN=SERPINB12 PE=1 SV=1	sp|Q96P63|SPB12_HUMAN	46	2	3	4	0.000513553	0.000813143	0.00083744
Immunoglobulin lambda variable 3-9 OS=Homo sapiens OX=9606 GN=IGLV3-9 PE=3 SV=1	sp|A0A075B6K5|LV39_HUMAN (+1)	12	0	3	2	0	0.00311705	0.00160509
Immunoglobulin heavy variable 2-26 OS=Homo sapiens OX=9606 GN=IGHV2-26 PE=3 SV=1	sp|A0A0B4J1V2|HV226_HUMAN	13	0	4	0	0	0.00383637	0
Immunoglobulin heavy variable 4-28 OS=Homo sapiens OX=9606 GN=IGHV4-28 PE=3 SV=1	sp|A0A0C4DH34|HV428_HUMAN	13	0	5	5	0	0.00479546	0.00370406
Immunoglobulin kappa variable 2-24 OS=Homo sapiens OX=9606 GN=IGKV2-24 PE=3 SV=1	sp|A0A0C4DH68|KV224_HUMAN	13	0	0	6	0	0	0.00444487
Immunoglobulin heavy variable 5-10-1 OS=Homo sapiens OX=9606 GN=IGHV5-10-1 PE=3 SV=1	sp|A0A0J9YXX1|HV5X1_HUMAN	13	0	8	0	0	0.00767273	0
Apolipoprotein L1 OS=Homo sapiens OX=9606 GN=APOL1 PE=1 SV=5	sp|O14791|APOL1_HUMAN	44	0	6	9	0	0.00170021	0.00196989
ATP-binding cassette sub-family A member 1 OS=Homo sapiens OX=9606 GN=ABCA1 PE=1 SV=3	sp|O95477|ABCA1_HUMAN	254	0	0	2	0	0	7.58311e-05
Coagulation factor IX OS=Homo sapiens OX=9606 GN=F9 PE=1 SV=2	sp|P00740|FA9_HUMAN	52	0	0	2	0	0	0.000370406
Complement factor B OS=Homo sapiens OX=9606 GN=CFB PE=1 SV=2	sp|P00751|CFAB_HUMAN	86	0	0	9	0	0	0.00100785
Immunoglobulin kappa variable 1-17 OS=Homo sapiens OX=9606 GN=IGKV1-17 PE=1 SV=2	sp|P01599|KV117_HUMAN	13	0	0	3	0	0	0.00222244
Immunoglobulin lambda variable 1-47 OS=Homo sapiens OX=9606 GN=IGLV1-47 PE=1 SV=2	sp|P01700|LV147_HUMAN	12	0	2	6	0	0.00207803	0.00481528
Immunoglobulin kappa constant OS=Homo sapiens OX=9606 GN=IGKC PE=1 SV=2	sp|P01834|IGKC_HUMAN	12	0	0	73	0	0	0.0585859
Apolipoprotein C-I OS=Homo sapiens OX=9606 GN=APOC1 PE=1 SV=1	sp|P02654|APOC1_HUMAN	9	0	4	5	0	0.00554142	0.00535031
Fibrinogen beta chain OS=Homo sapiens OX=9606 GN=FGB PE=1 SV=2	sp|P02675|FIBB_HUMAN	56	0	5	4	0	0.00111323	0.000687897
C-reactive protein OS=Homo sapiens OX=9606 GN=CRP PE=1 SV=1	sp|P02741|CRP_HUMAN	25	0	4	3	0	0.00199491	0.00115567
Complement C1q subcomponent subunit A OS=Homo sapiens OX=9606 GN=C1QA PE=1 SV=2	sp|P02745|C1QA_HUMAN	26	0	7	0	0	0.00335682	0
Beta-2-glycoprotein 1 OS=Homo sapiens OX=9606 GN=APOH PE=1 SV=3	sp|P02749|APOH_HUMAN	38	0	3	4	0	0.000984331	0.00101374
Leucine-rich alpha-2-glycoprotein OS=Homo sapiens OX=9606 GN=LRG1 PE=1 SV=2	sp|P02750|A2GL_HUMAN	38	0	0	9	0	0	0.00228092
Glyceraldehyde-3-phosphate dehydrogenase OS=Homo sapiens OX=9606 GN=GAPDH PE=1 SV=3	sp|P04406|G3P_HUMAN	36	0	6	5	0	0.00207803	0.00133758
Arginase-1 OS=Homo sapiens OX=9606 GN=ARG1 PE=1 SV=2	sp|P05089|ARGI1_HUMAN	35	0	3	0	0	0.0010687	0
Immunoglobulin heavy variable 4-34 OS=Homo sapiens OX=9606 GN=IGHV4-34 PE=1 SV=2	sp|P06331|HV434_HUMAN	14	0	8	9	0	0.00712468	0.00619107
Annexin A2 OS=Homo sapiens OX=9606 GN=ANXA2 PE=1 SV=2	sp|P07355|ANXA2_HUMAN (+1)	39	0	0	6	0	0	0.00148162
Complement component C8 gamma chain OS=Homo sapiens OX=9606 GN=C8G PE=1 SV=3	sp|P07360|CO8G_HUMAN	22	0	0	3	0	0	0.00131326
Integrin alpha-IIb OS=Homo sapiens OX=9606 GN=ITGA2B PE=1 SV=3	sp|P08514|ITA2B_HUMAN	113	0	0	5	0	0	0.000426131
Alpha-2-antiplasmin OS=Homo sapiens OX=9606 GN=SERPINF2 PE=1 SV=3	sp|P08697|A2AP_HUMAN	55	0	0	5	0	0	0.000875505
Complement C4-A OS=Homo sapiens OX=9606 GN=C4A PE=1 SV=2	sp|P0C0L4|CO4A_HUMAN	193	0	75	79	0	0.00484515	0.00394204
Immunoglobulin heavy variable 3-43D OS=Homo sapiens OX=9606 GN=IGHV3-43D PE=3 SV=1	sp|P0DP04|HV43D_HUMAN	13	0	15	0	0	0.0143864	0
Mannose-binding protein C OS=Homo sapiens OX=9606 GN=MBL2 PE=1 SV=2	sp|P11226|MBL2_HUMAN	26	0	2	0	0	0.000959092	0
Alpha-1-acid glycoprotein 2 OS=Homo sapiens OX=9606 GN=ORM2 PE=1 SV=2	sp|P19652|A1AG2_HUMAN	24	0	0	19	0	0	0.00762419
Filaggrin OS=Homo sapiens OX=9606 GN=FLG PE=1 SV=3	sp|P20930|FILA_HUMAN	435	0	5	3	0	0.000143313	6.64176e-05
Filamin-A OS=Homo sapiens OX=9606 GN=FLNA PE=1 SV=4	sp|P21333|FLNA_HUMAN	281	0	0	5	0	0	0.000171362
Fibulin-1 OS=Homo sapiens OX=9606 GN=FBLN1 PE=1 SV=4	sp|P23142|FBLN1_HUMAN	77	0	0	7	0	0	0.000875505
Loricrin OS=Homo sapiens OX=9606 GN=LOR PE=1 SV=2	sp|P23490|LORI_HUMAN	26	0	5	0	0	0.00239773	0
Properdin OS=Homo sapiens OX=9606 GN=CFP PE=1 SV=2	sp|P27918|PROP_HUMAN	51	0	3	0	0	0.000733423	0
Caspase-14 OS=Homo sapiens OX=9606 GN=CASP14 PE=1 SV=2	sp|P31944|CASPE_HUMAN	28	0	3	0	0	0.00133588	0
Trypsin-3 OS=Homo sapiens OX=9606 GN=PRSS3 PE=1 SV=2	sp|P35030|TRY3_HUMAN	33	0	6	5	0	0.00226694	0.00145918
Thrombospondin-4 OS=Homo sapiens OX=9606 GN=THBS4 PE=1 SV=2	sp|P35443|TSP4_HUMAN	106	0	0	3	0	0	0.000272563
Selenoprotein P OS=Homo sapiens OX=9606 GN=SELENOP PE=1 SV=3	sp|P49908|SEPP1_HUMAN	43	0	0	2	0	0	0.000447933
Tubulin alpha-1B chain OS=Homo sapiens OX=9606 GN=TUBA1B PE=1 SV=1	sp|P68363|TBA1B_HUMAN (+2)	50	0	2	4	0	0.000498728	0.000770444
Phosphatidylinositol-glycan-specific phospholipase D OS=Homo sapiens OX=9606 GN=GPLD1 PE=1 SV=3	sp|P80108|PHLD_HUMAN	92	0	0	4	0	0	0.00041872
Dermcidin OS=Homo sapiens OX=9606 GN=DCD PE=1 SV=2	sp|P81605|DCD_HUMAN	11	0	0	2	0	0	0.00175101
Fatty acid-binding protein 5 OS=Homo sapiens OX=9606 GN=FABP5 PE=1 SV=3	sp|Q01469|FABP5_HUMAN	15	0	6	6	0	0.00498728	0.00385222
Desmoglein-1 OS=Homo sapiens OX=9606 GN=DSG1 PE=1 SV=2	sp|Q02413|DSG1_HUMAN	114	0	8	11	0	0.000874961	0.000929264
Prolow-density lipoprotein receptor-related protein 1 OS=Homo sapiens OX=9606 GN=LRP1 PE=1 SV=2	sp|Q07954|LRP1_HUMAN	505	0	0	4	0	0	7.62816e-05
Desmocollin-1 OS=Homo sapiens OX=9606 GN=DSC1 PE=1 SV=2	sp|Q08554|DSC1_HUMAN	100	0	0	3	0	0	0.000288917
Plakophilin-1 OS=Homo sapiens OX=9606 GN=PKP1 PE=1 SV=2	sp|Q13835|PKP1_HUMAN	83	0	0	3	0	0	0.000348092
Ficolin-2 OS=Homo sapiens OX=9606 GN=FCN2 PE=1 SV=2	sp|Q15485|FCN2_HUMAN	34	0	0	7	0	0	0.00198276
Filaggrin-2 OS=Homo sapiens OX=9606 GN=FLG2 PE=1 SV=1	sp|Q5D862|FILA2_HUMAN	248	0	4	4	0	0.0002011	0.000155332
Skin-specific protein 32 OS=Homo sapiens OX=9606 GN=XP32 PE=1 SV=1	sp|Q5T750|XP32_HUMAN	26	0	3	5	0	0.00143864	0.00185203
Fermitin family homolog 3 OS=Homo sapiens OX=9606 GN=FERMT3 PE=1 SV=1	sp|Q86UX7|URP2_HUMAN	76	0	0	3	0	0	0.000380153
Hornerin OS=Homo sapiens OX=9606 GN=HRNR PE=1 SV=2	sp|Q86YZ3|HORN_HUMAN	282	0	4	15	0	0.000176854	0.000512264
Keratin, type II cytoskeletal 78 OS=Homo sapiens OX=9606 GN=KRT78 PE=1 SV=2	sp|Q8N1N4|K2C78_HUMAN (+2)	57	0	10	14	0	0.0021874	0.0023654
Titin OS=Homo sapiens OX=9606 GN=TTN PE=1 SV=4	sp|Q8WZ42|TITIN_HUMAN	3816	0	0	6	0	0	1.51424e-05
Coiled-coil domain-containing protein 138 OS=Homo sapiens OX=9606 GN=CCDC138 PE=1 SV=1	sp|Q96M89|CC138_HUMAN	76	0	3	0	0	0.000492166	0
Collectin-11 OS=Homo sapiens OX=9606 GN=COLEC11 PE=1 SV=1	sp|Q9BWP8|COL11_HUMAN	29	0	0	3	0	0	0.000996264
Unconventional myosin-Vb OS=Homo sapiens OX=9606 GN=MYO5B PE=1 SV=3	sp|Q9ULV0|MYO5B_HUMAN	214	0	0	2	0	0	9.00052e-05

## Sheet: L1CAM EVs
Description	Healthy Control	Stroke
hydrolase-like protein 1 {ECO:0000313|Ensembl:ENSP00000489048}; ...		2
10E8 heavy chain variable region {ECO:0000313|EMBL:ANN23987.1}; ...	56	53
10E8 heavy chain variable region {ECO:0000313|EMBL:ANN23988.1}; ...	5	7
10E8 heavy chain variable region {ECO:0000313|EMBL:ANN23990.1}; ...	1	2
10E8 light chain variable region {ECO:0000313|EMBL:ANN23991.1}; ...	28	25
10E8 light chain variable region {ECO:0000313|EMBL:ANN23993.1}; ...	4	3
10E8 light chain variable region {ECO:0000313|EMBL:ANN23994.1}; ...		1
60 kDa chaperonin {ECO:0000256|HAMAP-Rule:MF_00600, ECO:0000256|RuleBase:RU000419}; ...
A30 protein {ECO:0000313|EMBL:BAA28864.1}; Flags: Fragment;	53	57
Actin, cytoplasmic 1; Beta-actin; Contains: Actin, cytoplasmic ...	1	1
Adenine DNA glycosylase {ECO:0000256|RuleBase:RU365096}; EC 3.2.2.31 ...		1
Adipocyte plasma membrane-associated protein; Protein BSCv;
Adiponectin; 30 kDa adipocyte complement-related protein; Adipocyte ...	1	1
Afamin; Alpha-albumin {ECO:0000303|PubMed:8755513}; Alpha-Alb; ...
Alkaline phosphatase liver/bone/kidney {ECO:0000313|EMBL:AER29832.1}; ...
Alpha-1-acid glycoprotein 1; AGP 1; Orosomucoid-1; OMD 1; Flags: ...		1
Alpha-1-acid glycoprotein 2; AGP 2; Orosomucoid-2; OMD 2; Flags: ...	14	13
Alpha-1-antichymotrypsin; ACT; Cell growth-inhibiting gene 24/25 ...	6	14
Alpha-1-antitrypsin; Alpha-1 protease inhibitor; Alpha-1-antiproteinase; ...	35	51
Alpha-1B-glycoprotein; Alpha-1-B glycoprotein; Flags: Precursor; ...	3	9
Alpha-2-antiplasmin; Alpha-2-AP; Alpha-2-plasmin inhibitor; Alpha-2-PI; ...	5	4
Alpha-2-HS-glycoprotein; Alpha-2-Z-globulin; Ba-alpha-2-glycoprotein; ...	13	13
Alpha-2-macroglobulin; Alpha-2-M; C3 and PZP-like alpha-2-macroglobulin ...	350	477
Alpha-amylase 1; EC 3.2.1.1 {ECO:0000269|PubMed:12527308}; 1,4-alpha-D-glucan ...
Amyloid lambda 6 light chain variable region NEG {ECO:0000313|EMBL:AAK58585.1}; ...	2	1
Amyloid lambda 6 light chain variable region PIP {ECO:0000313|EMBL:AAK58586.1}; ...	34	44
Angiopoietin-related protein 6; Angiopoietin-like protein 6; Angiopoietin-related growth factor; Angiopoietin-related protein 5; Flags: Precursor;
Angiotensinogen; Serpin A8; Contains: Angiotensin-1; Angiotensin ...	14	19
Ankyrin repeat domain-containing protein 34A;
Annexin A2; Annexin II; Annexin-2; Calpactin I heavy chain; Calpactin-1 ...		4
Anti-(ED-B) scFV {ECO:0000313|EMBL:CAA06862.1}; Flags: Fragment; ...	1	2
Anti-(ED-B) scFV {ECO:0000313|EMBL:CAA06863.1}; Flags: Fragment; ...	6	6
Anti-(ED-B) scFV {ECO:0000313|EMBL:CAA06864.2}; Flags: Fragment; ...	30	28
Anti-(ED-B) scFV {ECO:0000313|EMBL:CAA06866.1}; Flags: Fragment; ...	128	142
Anti-FactorVIII scFv {ECO:0000313|EMBL:CAA06869.1}; Flags: Fragment; ...	4	6
Anti-folate binding protein {ECO:0000313|EMBL:CAA68249.1}; Flags: ...	11	9
Anti-folate binding protein {ECO:0000313|EMBL:CAA68250.1}; Flags: ...	2	1
Anti-folate binding protein {ECO:0000313|EMBL:CAA68251.1}; Flags: ...	27	28
Anti-H1N1 influenza HA kappa chain variable region {ECO:0000313|EMBL:AEO16802.1}; ...	14	9
Anti-HCS scFv {ECO:0000313|EMBL:CAA06868.1}; Flags: Fragment; ...	3	2
Anti-HER3 scFv {ECO:0000313|EMBL:AAC98735.1}; Flags: Fragment; ...	39	30
Anti-IFN-G scFv {ECO:0000313|EMBL:CAA06870.1}; Flags: Fragment; ...	1
Anti-Influenza A hemagglutinin heavy chain variable region {ECO:0000313|EMBL:AEL31301.1}; ...	18	7
Anti-Influenza A hemagglutinin heavy chain variable region {ECO:0000313|EMBL:AEL31302.1}; ...	4	3
Anti-Influenza A hemagglutinin heavy chain variable region {ECO:0000313|EMBL:AEL31303.1}; ...		1
Anti-Mpl scFv {ECO:0000313|EMBL:AAC98736.1}; Flags: Fragment; ...	12	11
Anti-mucin1 heavy chain variable region {ECO:0000313|EMBL:AAC43024.1}; ...	14	11
Anti-mucin1 heavy chain variable region {ECO:0000313|EMBL:AAC43028.1}; ...	10	7
Anti-mucin1 light chain variable region {ECO:0000313|EMBL:AAC43025.1}; ...	1	1
Anti-mucin1 light chain variable region {ECO:0000313|EMBL:AAC43026.1}; ...	25	21
Anti-mucin1 light chain variable region {ECO:0000313|EMBL:AAC43029.1}; ...	31	23
Anti-RhD monoclonal T125 gamma1 heavy chain {ECO:0000313|EMBL:AAW82028.1}; ...	36	30
Anti-RhD monoclonal T125 kappa light chain {ECO:0000313|EMBL:AAW82027.1}; ...	20	18
Anti-staphylococcal enterotoxin A heavy chain variable region ...	3
Anti-staphylococcal enterotoxin A variable region lambda chain ...	5	4
Anti-staphylococcal enterotoxin D heavy chain variable region ...	35	31
Anti-staphylococcal enterotoxin D variable region kappa chain ...	4	3
Anti-staphylococcal enterotoxin E heavy chain variable region ...	23	18
Anti-staphylococcal enterotoxin E variable region lambda chain ...	8	11
Anti-streptococcal/anti-myosin immunoglobulin lambda light chain ...	44	39
Anti-TeTox scFv {ECO:0000313|EMBL:CAA06871.1}; Flags: Fragment; ...		1
Antithrombin-III; ATIII; Serpin C1; Flags: Precursor;	10	17
Anti-thyroglobulin heavy chain variable region {ECO:0000313|EMBL:AAN64329.1}; ...	2	2
Anti-TN-C scFv {ECO:0000313|EMBL:CAA06867.1}; Flags: Fragment; ...	9	7
APOB protein {ECO:0000313|EMBL:AAH51278.1};
APOC4-APOC2 readthrough (NMD candidate) {ECO:0000313|Ensembl:ENSP00000468139}; ...
APOL1 protein {ECO:0000313|EMBL:AAI42721.1}; Flags: Fragment; ...	5	4
Apolipoprotein A-1 A175P variant {ECO:0000313|EMBL:AAL92035.1}; ...
Apolipoprotein A-I; Apo-AI; ApoA-I; Apolipoprotein A1; Contains: ...	94	110
Apolipoprotein A-II; Apo-AII; ApoA-II; Apolipoprotein A2; Contains: ...	2	2
Apolipoprotein A-IV; Apo-AIV; ApoA-IV; Apolipoprotein A4; Flags: ...		2
Apolipoprotein B (Including Ag(X) antigen), isoform CRA_a {ECO:0000313|EMBL:EAX00801.1}; ...	218	419
Apolipoprotein B variant {ECO:0000313|EMBL:BAD92083.1}; Flags: ...
Apolipoprotein C-I; Apo-CI; ApoC-I; Apolipoprotein C1; Contains: ...	2	6
Apolipoprotein C-III; Apo-CIII; ApoC-III; Apolipoprotein C3; Flags: Precursor;	1	3
Apolipoprotein C-IV; Apo-CIV; ApoC-IV; Apolipoprotein C4; Flags: ...
Apolipoprotein D; Apo-D; ApoD; Flags: Precursor;	3	8
Apolipoprotein E {ECO:0000313|EMBL:AAL82810.1}; Flags: Fragment; ...
Apolipoprotein E isoform 2 {ECO:0000313|EMBL:ALQ33369.1}; Flags: ...
Apolipoprotein E; Apo-E; Flags: Precursor;	10	14
Apolipoprotein L1; Apolipoprotein L; Apo-L; ApoL; Apolipoprotein ...	44	45
Apolipoprotein M; Apo-M; ApoM; Protein G3a;	1	1
Apolipoprotein(a); Apo(a); Lp(a); EC 3.4.21.-; Flags: Precursor; ...
Arginase-1; EC 3.5.3.1 {ECO:0000269|PubMed:16141327, ECO:0000269|PubMed:17562323}; ...
ATP-citrate synthase; EC 2.3.3.8 {ECO:0000269|PubMed:10653665, ...
B cell receptor heavy chain variable region {ECO:0000313|EMBL:AOP12510.1}; ...	1
B cell receptor heavy chain variable region {ECO:0000313|EMBL:AOP12511.1}; ...	7	6
B cell receptor heavy chain variable region {ECO:0000313|EMBL:AOP12513.1}; ...	16	8
B cell receptor heavy chain variable region {ECO:0000313|EMBL:AOP12514.1}; ...	2	2
B cell receptor kappa chain variable region {ECO:0000313|EMBL:AOP12506.1}; ...	7	7
B cell receptor kappa chain variable region {ECO:0000313|EMBL:AOP12509.1}; ...	1	1
Band 4.1-like protein 4B; FERM-containing protein CG1; Protein ...	1	1
Basement membrane-specific heparan sulfate proteoglycan core protein; HSPG; Perlecan; PLC; Contains: Endorepellin; Contains: LG3 peptide; Flags: Precursor;		1
Beta-2-glycoprotein I {ECO:0000313|EMBL:ADJ96598.1}; Flags: Fragment; ...	5	5
Bis(5—-adenosyl)-triphosphatase ENPP4; EC 3.6.1.29; AP3A hydrolase; ...
Bleomycin hydrolase; BH; BLM hydrolase; BMH; EC 3.4.22.40;
BRE {ECO:0000313|EMBL:AAA79238.1}; Flags: Fragment;	16	8
Burkitt—s lymphoma translocation t(2;8) encoding kappa light chain,. Chromosome 8q+ break point {ECO:0000313|EMBL:AAA36661.1}; Flags: Fragment;	3	1
C4b-binding protein alpha chain; C4bp; Proline-rich protein; PRP; Flags: Precursor;	4	9
C4b-binding protein beta chain; Flags: Precursor;	9	13
Calcium-independent phospholipase A2-gamma; EC 3.1.1.5; Intracellular ...	3	2
Carbonic anhydrase 1; EC 4.2.1.1; Carbonate dehydratase I; Carbonic ...	1
Carboxypeptidase B2; EC 3.4.17.20 {ECO:0000269|PubMed:10574983}; ...
Carboxypeptidase N catalytic chain; CPN; EC 3.4.17.3; Anaphylatoxin ...	1	1
Carboxypeptidase N subunit 2; Carboxypeptidase N 83 kDa chain; ...	3
Carnitine O-acetyltransferase; Carnitine acetylase; EC 2.3.1.7; ...	1
Cartilage acidic protein 1; 68 kDa chondrocyte-expressed protein; ...
Caspase-14; CASP-14; EC 3.4.22.-; Contains: Caspase-14 subunit ...
Catalase; EC 1.11.1.6;	1
Cathelicidin antimicrobial peptide {ECO:0000312|HGNC:HGNC:1472}; ...		1
Cathepsin D isoform 2 {ECO:0000313|EMBL:ALQ33466.1}; Flags: Fragment; ...
Cathepsin D; EC 3.4.23.5; Contains: Cathepsin D light chain; Contains: Cathepsin D heavy chain; Flags: Precursor;		1
CD5 antigen-like; Apoptosis inhibitor expressed by macrophages ...	179	243
cDNA FLJ14473 fis, clone MAMMA1001080, highly similar to Homo ...	326	446
cDNA FLJ25298 fis, clone STM07683, highly similar to Protein Tro alpha1 H,myeloma {ECO:0000313|EMBL:BAB71633.1};	5	4
cDNA FLJ26266 fis, clone DMC05613 {ECO:0000313|EMBL:BAC85233.1}; ...	23	21
cDNA FLJ26301 fis, clone DMC07540 {ECO:0000313|EMBL:BAC85239.1}; ...	15	10
cDNA FLJ26936 fis, clone RCT06808 {ECO:0000313|EMBL:BAC85353.1}; ...	2	1
cDNA FLJ39956 fis, clone SPLEN2024990, highly similar to Plastin-2 ...		3
cDNA FLJ41552 fis, clone COLON2004478, highly similar to Protein ...	23	31
cDNA FLJ41981 fis, clone SMINT2011888, highly similar to Protein ...	65	78
cDNA FLJ51597, highly similar to C4b-binding protein alpha chain ...		4
cDNA FLJ51598, highly similar to C4b-binding protein alpha chain ...	182	237
cDNA FLJ52252, highly similar to C4b-binding protein beta chain ...
cDNA FLJ53691, highly similar to Serotransferrin {ECO:0000313|EMBL:BAG64724.1}; ...		1
cDNA FLJ53694, highly similar to Apolipoprotein-L1 {ECO:0000313|EMBL:BAG64847.1}; ...	2	1
cDNA FLJ56823, highly similar to Protein-glutamine gamma-glutamyltransferase ...
cDNA FLJ56954, highly similar to Inter-alpha-trypsin inhibitor ...
cDNA FLJ60818, highly similar to Complement C3 {ECO:0000313|EMBL:BAG61169.1}; ...
cDNA FLJ75066, highly similar to Homo sapiens complement component ...	43	104
cDNA FLJ75416, highly similar to Homo sapiens complement factor ...
cDNA FLJ77094, highly similar to Homo sapiens apolipoprotein B (including Ag(x) antigen) (APOB), mRNA {ECO:0000313|EMBL:BAF83533.1}; Flags: Fragment;
cDNA FLJ78071, highly similar to Human MHC class III complement ...
cDNA FLJ90170 fis, clone MAMMA1000370, highly similar to Ig alpha-1 ...	19	18
cDNA, FLJ93914, highly similar to Homo sapiens histidine-rich ...	12	13
CDSN {ECO:0000313|EMBL:AQY77257.1};	1
Cell division cycle 5-like protein; Cdc5-like protein; Pombe cdc5-related protein;
Ceruloplasmin; EC 1.16.3.1; Ferroxidase; Flags: Precursor;	19	35
Charged multivesicular body protein 4c; Chromatin-modifying protein ...
Cholesterol 25-hydroxylase; EC 1.14.99.38 {ECO:0000269|PubMed:9852097}; ...	1	1
Cholesteryl ester transfer protein {ECO:0000303|PubMed:3600759}; ...
Clusterin; Aging-associated gene 4 protein {ECO:0000303|Ref.20}; ...	13	30
Coagulation factor IX {ECO:0000303|PubMed:3857619}; EC 3.4.21.22 ...
Coagulation factor V; Activated protein C cofactor; Proaccelerin, ...
Coagulation factor XI; FXI; EC 3.4.21.27; Plasma thromboplastin ...
Coagulation factor XII; EC 3.4.21.38; Hageman factor; HAF; Contains: ...
Coagulation factor XIII B chain; Fibrin-stabilizing factor B subunit; Protein-glutamine gamma-glutamyltransferase B chain; Transglutaminase B chain; Flags: Precursor;
Cold agglutinin FS-1 H-chain {ECO:0000313|EMBL:AAA52910.1}; Flags: ...	4	4
Cold agglutinin FS-1 L-chain {ECO:0000313|EMBL:AAA51016.1}; Flags: ...	27	28
Cold agglutinin FS-2 H-chain {ECO:0000313|EMBL:AAA52786.1}; Flags: ...	25	22
Cold agglutinin FS-2 L-chain {ECO:0000313|EMBL:AAA51017.1}; Flags: ...	4	3
Collagen alpha-1(I) chain; Alpha-1 type I collagen; Flags: Precursor; ...
Collagen alpha-1(III) chain; Flags: Precursor;
Collagen alpha-2(I) chain; Alpha-2 type I collagen; Flags: Precursor; ...
Collectin-10; Collectin liver protein 1; CL-L1; Collectin-34; ...
Collectin-11; Collectin kidney protein 1; CL-K1; Flags: Precursor; ...
Complement C1q subcomponent subunit A; Flags: Precursor;	17	30
Complement C1q subcomponent subunit B; Flags: Precursor;	44	65
Complement C1q subcomponent subunit C; Flags: Precursor;	27	36
Complement C1r subcomponent-like protein; C1r-LP; C1r-like protein; ...
Complement C1s subcomponent {ECO:0000313|Ensembl:ENSP00000406643}; ...
Complement C1s subcomponent; EC 3.4.21.42; C1 esterase; Complement ...	27	88
Complement C3; C3 and PZP-like alpha-2-macroglobulin domain-containing ...	213	256
Complement C4-A {ECO:0000313|Ensembl:ENSP00000364444};	5	6
Complement C4-B; Basic complement C4; C3 and PZP-like alpha-2-macroglobulin ...	80	132
Complement C5; C3 and PZP-like alpha-2-macroglobulin domain-containing ...	2	19
Complement component C6; Flags: Precursor;	1	5
Complement component C7; Flags: Precursor;	6	10
Complement component C8 alpha chain; Complement component 8 subunit ...	8	11
Complement component C8 beta chain; Complement component 8 subunit ...	3	4
Complement component C8 gamma chain; Flags: Precursor;	2	8
Complement component C9; Contains: Complement component C9a; Contains: Complement component C9b; Flags: Precursor;	4	9
Complement factor D; EC 3.4.21.46; Adipsin; C3 convertase activator; ...
Complement factor H; H factor 1; Flags: Precursor;
Complement factor H-related protein 1; FHR-1; H factor-like protein ...	2	1
Complement factor H-related protein 2; FHR-2; DDESK59; H factor-like ...
Complement factor H-related protein 3; FHR-3; DOWN16; H factor-like ...
Complement factor H-related protein 5; FHR-5; Flags: Precursor; ...
Complement factor I; EC 3.4.21.45; C3B/C4B inactivator; Contains: ...
Corticosteroid-binding globulin; CBG; Serpin A6; Transcortin; ...
Cryocrystalglobulin CC1 heavy chain variable region {ECO:0000313|EMBL:ABQ23578.1}; ...	6	4
Cryocrystalglobulin CC1 kappa light chain variable region {ECO:0000313|EMBL:ABQ23580.1}; ...	73	69
Cryocrystalglobulin CC2 heavy chain variable region {ECO:0000313|EMBL:ABQ23579.1}; ...	2	2
Cryocrystalglobulin CC2 lambda light chain variable region {ECO:0000313|EMBL:ABQ23581.1}; ...	6	6
CYP20A1 protein {ECO:0000313|EMBL:AAH93022.1}; Flags: Fragment; ...	2	2
Cystatin-A; Cystatin-AS; Stefin-A; Contains: Cystatin-A, N-terminally ...
Cytochrome P450 26A1; EC 1.14.13.- {ECO:0000269|PubMed:26937021, ...	1
Dermcidin; EC 3.4.-.-; Preproteolysin; Contains: Survival-promoting ...		1
Desmocollin-1; Cadherin family member 1; Desmosomal glycoprotein ...		1
Desmocollin-3; Cadherin family member 3; Desmocollin-4; HT-CP; ...
Desmoglein-1; Cadherin family member 4; Desmosomal glycoprotein ...		4
Desmoplakin; DP; 250/210 kDa paraneoplastic pemphigus antigen; ...	1	4
DNA-binding protein SMUBP-2; EC 3.6.4.12; EC 3.6.4.13; ATP-dependent ...	1
DUF521 domain-containing protein {ECO:0000259|Pfam:PF04412};	1
Dystonin; 230 kDa bullous pemphigoid antigen; 230/240 kDa bullous ...	2
EGF-containing fibulin-like extracellular matrix protein 1; Extracellular ...
Epididymis luminal protein 180 {ECO:0000313|EMBL:ACI45239.1}; ...	12	10
Epididymis luminal protein 213 {ECO:0000313|EMBL:ACI46031.1}; ...	64	56
Epididymis luminal protein 214 {ECO:0000313|EMBL:ACI46032.1}; ...	123	100
Epididymis secretory sperm binding protein Li 71p {ECO:0000313|EMBL:ACV87174.1}; ...
Extracellular matrix protein 1; Secretory component p85; Flags: ...
F5-20 {ECO:0000313|EMBL:AAB50736.1}; Flags: Fragment;	16	11
Fab Hu 15C1 Heavy chain {ECO:0000313|PDB:4R7D};	25	16
Fatty acid-binding protein 5; Epidermal-type fatty acid-binding ...
F-box DNA helicase 1 {ECO:0000303|PubMed:11956208}; hFBH1 {ECO:0000303|PubMed:11956208, ...		2
Fetuin-B; 16G2; Fetuin-like protein IRL685; Gugu; Flags: Precursor; ...
Fibrillin-1 {ECO:0000303|PubMed:15221638}; Contains: Asprosin ...
Fibrinogen alpha chain; Contains: Fibrinopeptide A; Contains: ...	7	12
Fibrinogen beta chain; Contains: Fibrinopeptide B; Contains: Fibrinogen beta chain; Flags: Precursor;		7
Fibrinogen gamma chain; Flags: Precursor;	7	14
Fibronectin splice variant F {ECO:0000313|EMBL:ABR68539.1}; Flags: ...
Fibulin-1; FIBL-1; Flags: Precursor;
Ficolin-2; 37 kDa elastin-binding protein; Collagen/fibrinogen ...	4	10
Ficolin-3; Collagen/fibrinogen domain-containing lectin 3 p35; ...	17	19
Filaggrin;
Filaggrin-2; FLG-2; Intermediate filament-associated and psoriasis-susceptibility ...		2
FLJ00280 protein {ECO:0000313|EMBL:BAC85131.1}; Flags: Fragment; ...	2	1
FLJ00382 protein {ECO:0000313|EMBL:BAC03442.1}; Flags: Fragment; ...	5	2
FN1 protein {ECO:0000313|EMBL:AAI43755.1};	47	79
Forkhead box protein K1 {ECO:0000303|PubMed:15202027, ECO:0000303|PubMed:15289879}; ...	2	2
Frizzled-3; Fz-3; hFz3; Flags: Precursor;	2
Fructose-bisphosphate aldolase A; EC 4.1.2.13; Lung cancer antigen ...
Full-length cDNA clone CS0DD006YL02 of Neuroblastoma of Homo sapiens (human) {ECO:0000313|EMBL:CAD61894.1};	43	50
G2/mitotic-specific cyclin-B3;	1
Galectin-3-binding protein; Basement membrane autoantigen p105; ...	19	34
Galectin-7; Gal-7; HKL-14; PI7; p53-induced gene 1 protein;
Gamma-glutamylcyclotransferase; EC 4.3.2.9; Cytochrome c-releasing ...	1
Gasdermin-A; Gasdermin-1;		1
GCT-A1 heavy chain variable region {ECO:0000313|EMBL:AMA33655.1}; ...	10	11
GCT-A1 light chain variable region {ECO:0000313|EMBL:AMA33656.1}; ...	5	6
GCT-A2 heavy chain variable region {ECO:0000313|EMBL:AMA33657.1}; ...	35	32
GCT-A2 light chain variable region {ECO:0000313|EMBL:AMA33658.1}; ...	10	7
GCT-A3 heavy chain variable region {ECO:0000313|EMBL:AMA33659.1}; ...	30	25
GCT-A3 light chain variable region {ECO:0000313|EMBL:AMA33660.1}; ...	2	2
GCT-A4 heavy chain variable region {ECO:0000313|EMBL:AMA33661.1}; ...	3	3
GCT-A4 light chain variable region {ECO:0000313|EMBL:AMA33662.1}; ...	60	45
GCT-A5 heavy chain variable region {ECO:0000313|EMBL:AMA33663.1}; ...	14	15
GCT-A5 light chain variable region {ECO:0000313|EMBL:AMA33664.1}; ...	80	76
GCT-A6 heavy chain variable region {ECO:0000313|EMBL:AMA33665.1}; ...	17	12
GCT-A6 light chain variable region {ECO:0000313|EMBL:AMA33666.1}; ...	3	3
GCT-A7 heavy chain variable region {ECO:0000313|EMBL:AMA33667.1}; ...	5	6
GCT-A8 heavy chain variable region {ECO:0000313|EMBL:AMA33669.1}; ...	1	2
GCT-A8 light chain variable region {ECO:0000313|EMBL:AMA33670.1}; ...	14	15
GCT-A9 heavy chain variable region {ECO:0000313|EMBL:AMA33671.1}; ...	7	8
GCT-A9 light chain variable region {ECO:0000313|EMBL:AMA33672.1}; ...	38	28
Gelsolin; AGEL; Actin-depolymerizing factor; ADF; Brevin; Flags: ...	2
Glucose-1-phosphate cytidylyltransferase {ECO:0000313|EMBL:SJM32203.1}; ...
Glyceraldehyde-3-phosphate dehydrogenase; GAPDH; EC 1.2.1.12; ...	1	4
Granulocyte inhibitory protein {ECO:0000313|PIR:A36016};	9	7
Haptoglobin; Zonulin; Contains: Haptoglobin alpha chain; Contains: ...	106	168
Haptoglobin-related protein;	63	84
HCG1745306, isoform CRA_a {ECO:0000313|EMBL:EAW85862.1}; Hemoglobin ...
HCG2036903, isoform CRA_a {ECO:0000313|EMBL:EAW95960.1};
HCG40889, isoform CRA_b {ECO:0000313|EMBL:EAW91261.1};	38	56
Heavy chain Fab {ECO:0000313|EMBL:CAA69335.1}; Flags: Fragment; ...	1
Heavy chain Fab {ECO:0000313|EMBL:CAA69336.1}; Flags: Fragment; ...	18	12
Heavy chain Fab {ECO:0000313|EMBL:CAA69337.1}; Flags: Fragment; ...	23	15
Heavy chain Fab {ECO:0000313|EMBL:CAA69338.1}; Flags: Fragment; ...	4	5
Heavy chain Fab {ECO:0000313|EMBL:CAA69339.1}; Flags: Fragment; ...	10	4
Heavy chain Fab {ECO:0000313|EMBL:CAA69340.1}; Flags: Fragment; ...	10	6
Heavy chain of factor I {ECO:0000313|EMBL:CAA68417.1}; Flags: ...
Heavy chain variable region {ECO:0000313|EMBL:CAA55858.1}; Flags: ...	3	2
Hemoglobin subunit alpha; Alpha-globin; Hemoglobin alpha chain; ...	16	17
Hemoglobin subunit beta; Beta-globin; Hemoglobin beta chain; Contains: LVV-hemorphin-7; Contains: Spinorphin;	28	33
Hemoglobin subunit delta; Delta-globin; Hemoglobin delta chain; ...
Hemoglobin subunit zeta; HBAZ; Hemoglobin zeta chain; Zeta-globin; ...
Hemopexin; Beta-1B-glycoprotein; Flags: Precursor;	14	20
Heparin cofactor 2; Heparin cofactor II; HC-II; Protease inhibitor ...	4	4
Hepatocyte growth factor activator; HGF activator; HGFA; EC 3.4.21.-; ...
Hepatocyte growth factor-like protein; Macrophage stimulatory ...
Histidine-rich glycoprotein; Histidine-proline-rich glycoprotein; ...
Histone H4;
Hornerin;		11
HRV Fab 025-VH {ECO:0000313|EMBL:BAA22178.1}; HRV Fab 026-VH {ECO:0000313|EMBL:BAA22179.1}; Flags: Fragment;	4	5
HRV Fab N6-VH {ECO:0000313|EMBL:BAA22173.1}; Flags: Fragment; ...	3	6
HTH lysR-type domain-containing protein {ECO:0000259|PROSITE:PS50931}; ...	3	1
IBM-A1 heavy chain variable region {ECO:0000313|EMBL:AMA33675.1}; ...	13	13
IBM-A1 light chain variable region {ECO:0000313|EMBL:AMA33676.1}; ...	12	7
IBM-A2 heavy chain variable region {ECO:0000313|EMBL:AMA33677.1}; ...	5	4
IBM-A2 light chain variable region {ECO:0000313|EMBL:AMA33678.1}; ...	21	20
IBM-A3 heavy chain variable region {ECO:0000313|EMBL:AMA33679.1}; ...	21	22
IBM-A3 light chain variable region {ECO:0000313|EMBL:AMA33680.1}; ...	3	1
IBM-B1 light chain variable region {ECO:0000313|EMBL:AMA33682.1}; ...	1	1
IBM-B2 heavy chain variable region {ECO:0000313|EMBL:AMA33683.1}; ...	30	31
IBM-B2 light chain variable region {ECO:0000313|EMBL:AMA33684.1}; ...	49	38
IBM-B3 heavy chain variable region {ECO:0000313|EMBL:AMA33685.1}; ...	11	6
IBM-B3 light chain variable region {ECO:0000313|EMBL:AMA33686.1}; ...	10	7
Ig heavy chain variable region {ECO:0000313|EMBL:AIE48053.1}; ...	5	2
Ig heavy chain variable region {ECO:0000313|EMBL:AIE48054.1}; ...	4	3
Ig heavy chain variable region {ECO:0000313|EMBL:AIE48055.1}; ...	8	5
Ig heavy chain variable region {ECO:0000313|EMBL:AIE48056.1}; ...	23	17
Ig heavy chain variable region {ECO:0000313|EMBL:AIE48057.1}; ...	11	13
Ig heavy chain variable region {ECO:0000313|EMBL:AIE48058.1}; ...	2	2
Ig heavy chain variable region {ECO:0000313|EMBL:AIE48059.1}; ...	43	36
Ig heavy chain variable region {ECO:0000313|EMBL:AIE48061.1}; ...	2	3
Ig heavy chain variable region {ECO:0000313|EMBL:AIE48062.1}; ...	10	5
Ig heavy chain variable region {ECO:0000313|EMBL:AIE48063.1}; ...	1	1
Ig heavy chain variable region {ECO:0000313|EMBL:AIE48064.1}; ...		1
Ig heavy chain variable region {ECO:0000313|EMBL:AIE48065.1}; ...	13	13
Ig heavy chain variable region {ECO:0000313|EMBL:AIE48066.1}; ...	22	13
Ig heavy chain variable region {ECO:0000313|EMBL:AIE48067.1}; ...	18	18
Ig heavy chain variable region {ECO:0000313|EMBL:AIE48069.1}; ...	2	6
Ig heavy chain variable region {ECO:0000313|EMBL:AIE48070.1}; ...	8	10
Ig heavy chain variable region {ECO:0000313|EMBL:AIE48071.1}; ...	4	5
Ig heavy chain variable region {ECO:0000313|EMBL:AIE48072.1}; ...	2	2
Ig heavy chain variable region {ECO:0000313|EMBL:AIE48074.1}; ...	5	3
Ig heavy chain variable region {ECO:0000313|EMBL:AIE48075.1}; ...	1	1
Ig heavy chain variable region {ECO:0000313|EMBL:AIE48076.1}; ...	8	7
IgG H chain {ECO:0000313|EMBL:BAN63124.1};	39	27
IgG H chain {ECO:0000313|EMBL:BAN63125.1};	2	3
IgG H chain {ECO:0000313|EMBL:BAN63127.1};	21	16
IgG H chain {ECO:0000313|EMBL:BAN63129.1};	10	7
IgG H chain {ECO:0000313|EMBL:BAN63131.1};	141	146
IgG H chain {ECO:0000313|EMBL:BAN63133.1};	25	25
IgG H chain {ECO:0000313|EMBL:BAN63135.1};	21	20
IgG H chain {ECO:0000313|EMBL:BAN63137.1};	34	36
IgG H chain {ECO:0000313|EMBL:BAN63139.1};	19	15
IgG H chain {ECO:0000313|EMBL:BAN63142.1};	13	9
IgG H chain {ECO:0000313|EMBL:BAN63144.1};	2	2
IgG H chain {ECO:0000313|EMBL:BAN63146.1};	17	9
IgG H chain {ECO:0000313|EMBL:BAN63148.1};	19	8
IgG H chain {ECO:0000313|EMBL:BAN63150.1};	13	9
IgG H chain {ECO:0000313|EMBL:BAN63152.1};	13	9
IgG H chain {ECO:0000313|EMBL:BAN63154.1};	10	11
IgG H chain {ECO:0000313|EMBL:BAN63156.1};	23	16
IgG H chain {ECO:0000313|EMBL:BAN63158.1};	18	13
IgG H chain {ECO:0000313|EMBL:BAN63160.1};	13	10
IgG L chain {ECO:0000313|EMBL:BAN63123.1};	3	2
IgG L chain {ECO:0000313|EMBL:BAN63128.1};	47	39
IgG L chain {ECO:0000313|EMBL:BAN63130.1};	5	4
IgG L chain {ECO:0000313|EMBL:BAN63132.1};	13	8
IgG L chain {ECO:0000313|EMBL:BAN63134.1};	2	3
IgG L chain {ECO:0000313|EMBL:BAN63136.1};	79	58
IgG L chain {ECO:0000313|EMBL:BAN63138.1};	24	27
IgG L chain {ECO:0000313|EMBL:BAN63140.1};	64	53
IgG L chain {ECO:0000313|EMBL:BAN63143.1};	7	5
IgG L chain {ECO:0000313|EMBL:BAN63145.1};	4	3
IgG L chain {ECO:0000313|EMBL:BAN63147.1};	41	25
IgG L chain {ECO:0000313|EMBL:BAN63149.1};	1	1
IgG L chain {ECO:0000313|EMBL:BAN63151.1};	11	8
IgG L chain {ECO:0000313|EMBL:BAN63153.1};	49	35
IgG L chain {ECO:0000313|EMBL:BAN63155.1};	3	1
IgG L chain {ECO:0000313|EMBL:BAN63157.1};	10	9
IgG L chain {ECO:0000313|EMBL:BAN63159.1};	12	13
IgG L chain {ECO:0000313|EMBL:BAN63161.1};	8	6
IgGFc-binding protein; Fcgamma-binding protein antigen; FcgammaBP; ...	67	64
IGH@ protein {ECO:0000313|EMBL:AAH65733.1};	14	6
IGH@ protein {ECO:0000313|EMBL:AAH73766.1};	93	78
IGHV1-2 protein {ECO:0000313|EMBL:CEF94252.1}; Flags: Fragment; ...	5	4
IGHV1-2 protein {ECO:0000313|EMBL:CEF94971.1}; Flags: Fragment; ...	6	2
IGHV3-7 protein {ECO:0000313|EMBL:CEF94979.1}; Flags: Fragment; ...	6	5
IGHV3-72 protein {ECO:0000313|EMBL:CEF95192.1}; Flags: Fragment; ...	3
IGHV4-31 protein {ECO:0000313|EMBL:CEF94837.1}; Flags: Fragment; ...	1	1
IGHV4-39 protein {ECO:0000313|EMBL:CEF94946.1}; Flags: Fragment; ...	3	2
IGHV4-39 protein {ECO:0000313|EMBL:CEF94995.1}; Flags: Fragment; ...	7	7
IGHV4-4 protein {ECO:0000313|EMBL:CEF95089.1}; Flags: Fragment; ...	1	2
IGHV5-51 protein {ECO:0000313|EMBL:CEF94692.1}; Flags: Fragment; ...	5	9
IGHV5-51 protein {ECO:0000313|EMBL:CEF94708.1}; Flags: Fragment; ...	5	4
IGK@ protein {ECO:0000313|EMBL:AAH16380.1};	33	38
IGK@ protein {ECO:0000313|EMBL:AAH32451.1};	1430	1185
IGK@ protein {ECO:0000313|EMBL:AAH62704.1};	45	33
IGL@ protein {ECO:0000313|EMBL:AAH28090.1};	433	415
IGL@ protein {ECO:0000313|EMBL:AAH30983.1};	6	3
IGL@ protein {ECO:0000313|EMBL:AAH32452.1};	38	34
IGL@ protein {ECO:0000313|EMBL:AAH33102.1};	104	95
IGL@ protein {ECO:0000313|EMBL:AAH70353.1};	1	1
IGL@ protein {ECO:0000313|EMBL:AAH71804.1};	34	41
IGL@ protein {ECO:0000313|EMBL:AAH72392.1};	11	10
IGL@ protein {ECO:0000313|EMBL:AAH73769.1};	20	19
IGL@ protein {ECO:0000313|EMBL:AAH73770.1};	7	1
IGL@ protein {ECO:0000313|EMBL:AAH73786.1};	26	24
IGL@ protein {ECO:0000313|EMBL:AAH73787.1};	7	5
IGL@ protein {ECO:0000313|EMBL:AAH89414.1};	29	32
IGL@ protein {ECO:0000313|EMBL:AAH93098.1};	36	27
Ig-like domain-containing protein {ECO:0000259|PROSITE:PS50835}; ...	13	12
IGv domain-containing protein {ECO:0000259|SMART:SM00406};		1
IGv domain-containing protein {ECO:0000259|SMART:SM00406}; Flags: ...	2
Immunglobulin heavy chain variable region {ECO:0000313|EMBL:ABG38422.1}; ...	4	1
Immunglobulin heavy chain variable region {ECO:0000313|EMBL:ABG38427.1}; ...	6	8
Immunglobulin heavy chain variable region {ECO:0000313|EMBL:ABG38429.1}; ...	31	27
Immunglobulin heavy chain variable region {ECO:0000313|EMBL:ABG38430.1}; ...	6	4
Immunglobulin heavy chain variable region {ECO:0000313|EMBL:ABG38432.1}; ...	5	6
Immunglobulin heavy chain variable region {ECO:0000313|EMBL:ABG38436.1}; ...	7	7
Immunglobulin heavy chain variable region {ECO:0000313|EMBL:ABG38438.1}; ...	9	8
Immunglobulin heavy chain variable region {ECO:0000313|EMBL:ABG38439.1}; ...	84	84
Immunglobulin heavy chain variable region {ECO:0000313|EMBL:ABG38440.1}; ...	1	1
Immunglobulin heavy chain variable region {ECO:0000313|EMBL:ABG38441.1}; ...	1	1
Immunglobulin heavy chain variable region {ECO:0000313|EMBL:ABG38442.1}; ...	27	20
Immunglobulin heavy chain variable region {ECO:0000313|EMBL:ABG38443.1}; ...	2	1
Immunglobulin heavy chain variable region {ECO:0000313|EMBL:ABG38444.1}; ...	9	9
Immunglobulin heavy chain variable region {ECO:0000313|EMBL:ABG38447.1}; ...	4	3
Immunglobulin heavy chain variable region {ECO:0000313|EMBL:ABG38448.1}; ...	1
Immunglobulin heavy chain variable region {ECO:0000313|EMBL:ABG38451.1}; ...	2	2
Immunglobulin heavy chain variable region {ECO:0000313|EMBL:ABG38452.1}; ...	30	20
Immunglobulin heavy chain variable region {ECO:0000313|EMBL:ABG38459.1}; ...	2	5
Immunglobulin heavy chain variable region {ECO:0000313|EMBL:ABG38462.1}; ...	10	7
Immunglobulin heavy chain variable region {ECO:0000313|EMBL:ABG38466.1}; ...	6
Immunglobulin light chain variable region {ECO:0000313|EMBL:AAL68704.1}; ...	4	5
Immunoblobulin G1 Fab heavy chain variable region {ECO:0000313|EMBL:BAF48997.1}; ...	18	17
Immunoblobulin heavy chain {ECO:0000313|EMBL:CAB65078.1}; Flags: ...	6	8
Immunoblobulin light chain {ECO:0000313|EMBL:BAE94187.1}; Flags: ...	12	14
Immunoglobulin alpha-2 heavy chain {ECO:0000305}; Immunoglobulin ...	73	64
Immunoglobulin delta heavy chain {ECO:0000305}; Immunoglobulin ...	9	14
Immunoglobulin epsilon heavy chain {ECO:0000305}; Immunoglobulin ...	14	15
Immunoglobulin gamma-1 heavy chain {ECO:0000305}; Immunoglobulin ...	42	36
Immunoglobulin heavy chain variant {ECO:0000313|EMBL:CAB97534.1}; ...	32	30
Immunoglobulin heavy constant gamma 1 {ECO:0000313|Ensembl:ENSP00000374984}; ...	11	4
Immunoglobulin heavy constant gamma 2 {ECO:0000303|PubMed:11340299, ...	45	36
Immunoglobulin heavy constant gamma 3 {ECO:0000313|Ensembl:ENSP00000492969}; ...
Immunoglobulin heavy constant mu {ECO:0000303|PubMed:11340299, ...	1209	1639
Immunoglobulin heavy variable 1/OR15-1 (non-functional) {ECO:0000313|Ensembl:ENSP00000474284}; ...	12	9
Immunoglobulin heavy variable 1/OR15-9 (non-functional) {ECO:0000313|Ensembl:ENSP00000474639}; ...	3	2
Immunoglobulin heavy variable 1-18 {ECO:0000303|PubMed:11340299, ...	9	5
Immunoglobulin heavy variable 1-2 {ECO:0000303|PubMed:11340299, ...	10	14
Immunoglobulin heavy variable 1-3 {ECO:0000303|PubMed:11340299, ...
Immunoglobulin heavy variable 1-45 {ECO:0000303|PubMed:11340299, ...	7	7
Immunoglobulin heavy variable 1-46 {ECO:0000303|PubMed:11340299, ...	9	9
Immunoglobulin heavy variable 1-58 {ECO:0000303|PubMed:11340299, ...		3
Immunoglobulin heavy variable 1-69-2 {ECO:0000303|PubMed:11340299, ...	4	3
Immunoglobulin heavy variable 1-69D {ECO:0000303|PubMed:11340299, ...	10	7
Immunoglobulin heavy variable 1-8 {ECO:0000303|PubMed:11340299, ...	3	2
Immunoglobulin heavy variable 2-26 {ECO:0000303|PubMed:11340299, ...	27	17
Immunoglobulin heavy variable 2-5 {ECO:0000303|PubMed:11340299, ...	23	12
Immunoglobulin heavy variable 2-70 {ECO:0000303|PubMed:11340299, ...		1
Immunoglobulin heavy variable 2-70D {ECO:0000303|PubMed:11340299, ...	3	2
Immunoglobulin heavy variable 3/OR15-7 (pseudogene) {ECO:0000313|Ensembl:ENSP00000474509}; ...	2	2
Immunoglobulin heavy variable 3/OR16-10 (non-functional) {ECO:0000313|Ensembl:ENSP00000474941}; ...	13	12
Immunoglobulin heavy variable 3/OR16-12 (non-functional) {ECO:0000313|Ensembl:ENSP00000474013}; ...	4	5
Immunoglobulin heavy variable 3/OR16-13 (non-functional) {ECO:0000313|Ensembl:ENSP00000474814}; ...		2
Immunoglobulin heavy variable 3/OR16-9 (non-functional) {ECO:0000313|Ensembl:ENSP00000474363}; ...	1	1
Immunoglobulin heavy variable 3-11 {ECO:0000303|PubMed:11340299, ...		1
Immunoglobulin heavy variable 3-13 {ECO:0000303|PubMed:11340299, ...	15	15
Immunoglobulin heavy variable 3-20 {ECO:0000303|PubMed:11340299, ...	4	4
Immunoglobulin heavy variable 3-21 {ECO:0000303|PubMed:11340299, ...	4	3
Immunoglobulin heavy variable 3-30-3 {ECO:0000303|PubMed:11340299, ...	11	7
Immunoglobulin heavy variable 3-35 (non-functional) {ECO:0000313|Ensembl:ENSP00000375026}; ...	13	12
Immunoglobulin heavy variable 3-38 (non-functional) {ECO:0000313|Ensembl:ENSP00000375027}; ...	25	21
Immunoglobulin heavy variable 3-43 {ECO:0000303|PubMed:11340299, ...	7	5
Immunoglobulin heavy variable 3-43D {ECO:0000303|PubMed:11340299, ...	2	3
Immunoglobulin heavy variable 3-48 {ECO:0000303|PubMed:11340299, ...	2	5
Immunoglobulin heavy variable 3-49 {ECO:0000303|PubMed:11340299, ...	3	3
Immunoglobulin heavy variable 3-64 {ECO:0000303|PubMed:11340299, ...	24	23
Immunoglobulin heavy variable 3-64D {ECO:0000303|PubMed:11340299, ...	24	22
Immunoglobulin heavy variable 3-66 {ECO:0000303|PubMed:11340299, ...	10	14
Immunoglobulin heavy variable 3-72 {ECO:0000303|PubMed:11340299, ...	69	52
Immunoglobulin heavy variable 3-73 {ECO:0000303|PubMed:11340299, ...	14	11
Immunoglobulin heavy variable 3-74 {ECO:0000303|PubMed:11340299, ...	40	41
Immunoglobulin heavy variable 3-9 {ECO:0000303|PubMed:11340299, ...	7	7
Immunoglobulin heavy variable 4/OR15-8 (non-functional) {ECO:0000313|Ensembl:ENSP00000473987}; ...	3	2
Immunoglobulin heavy variable 4-30-2 {ECO:0000303|PubMed:11340299, ...	1	1
Immunoglobulin heavy variable 4-30-4 {ECO:0000303|PubMed:11340299, ...	5	2
Immunoglobulin heavy variable 4-31 {ECO:0000303|PubMed:11340299, ...	2
Immunoglobulin heavy variable 4-38-2 {ECO:0000303|PubMed:11340299, ...	3	2
Immunoglobulin heavy variable 4-39 {ECO:0000303|PubMed:11340299, ...	25	27
Immunoglobulin heavy variable 4-4 {ECO:0000303|PubMed:11340299, ...	2	3
Immunoglobulin heavy variable 5-10-1 {ECO:0000303|PubMed:11340299, ...	14	11
Immunoglobulin heavy variable 5-51 {ECO:0000303|PubMed:11340299, ...	22	22
Immunoglobulin heavy variable 7-4-1 {ECO:0000303|PubMed:11340299, ...	16	11
Immunoglobulin heavy variable 7-81 (non-functional) {ECO:0000313|Ensembl:ENSP00000375048}; ...	1	2
Immunoglobulin J chain; Joining chain of multimeric IgA and IgM ...	39	52
Immunoglobulin kappa joining 3 {ECO:0000313|Ensembl:ENSP00000419518}; ...		1
Immunoglobulin kappa light chain {ECO:0000305}; Immunoglobulin ...	176	148
Immunoglobulin kappa variable 1/OR2-108 (non-functional) {ECO:0000313|Ensembl:ENSP00000474395}; ...	14	15
Immunoglobulin kappa variable 1-16 {ECO:0000303|PubMed:11549845, ...	9	8
Immunoglobulin kappa variable 1-27 {ECO:0000303|PubMed:11549845, ...	25	20
Immunoglobulin kappa variable 1-33 {ECO:0000313|Ensembl:ENSP00000479032}; ...	9	8
Immunoglobulin kappa variable 1-37 (non-functional) {ECO:0000313|Ensembl:ENSP00000417427}; ...	24	12
Immunoglobulin kappa variable 1-5 {ECO:0000303|PubMed:11549845, ...		1
Immunoglobulin kappa variable 1-6 {ECO:0000303|PubMed:11549845, ...	18	19
Immunoglobulin kappa variable 1-9 {ECO:0000303|PubMed:11549845, ...	21	19
Immunoglobulin kappa variable 1D-12 {ECO:0000303|PubMed:11549845, ...	5	5
Immunoglobulin kappa variable 1D-13 {ECO:0000303|PubMed:11549845, ...	16	17
Immunoglobulin kappa variable 1D-16 {ECO:0000303|PubMed:11549845, ...	4	7
Immunoglobulin kappa variable 1D-17 {ECO:0000303|PubMed:11549845, ...	4
Immunoglobulin kappa variable 2-24 {ECO:0000303|PubMed:11549845, ...	41	50
Immunoglobulin kappa variable 2-29 {ECO:0000303|PubMed:11549845, ...	4	2
Immunoglobulin kappa variable 2-30 {ECO:0000303|PubMed:11549845, ...	8	8
Immunoglobulin kappa variable 2-40 {ECO:0000313|Ensembl:ENSP00000483585}; ...	22	19
Immunoglobulin kappa variable 2D-28 {ECO:0000303|PubMed:11549845, ...	49	42
Immunoglobulin kappa variable 2D-29 {ECO:0000303|PubMed:11549845, ...	29	34
Immunoglobulin kappa variable 2D-30 {ECO:0000303|PubMed:11549845, ...	2	1
Immunoglobulin kappa variable 3-11 {ECO:0000303|PubMed:11549845, ...	37	31
Immunoglobulin kappa variable 3-15 {ECO:0000303|PubMed:11549845, ...	56	41
Immunoglobulin kappa variable 3-7 (non-functional) {ECO:0000313|Ensembl:ENSP00000374782}; ...	18	14
Immunoglobulin kappa variable 3D-15 {ECO:0000303|PubMed:11549845, ...	3	1
Immunoglobulin kappa variable 3D-20 {ECO:0000303|PubMed:11549845, ...	16	9
Immunoglobulin kappa variable 3D-7 {ECO:0000303|PubMed:11549845, ...	22	21
Immunoglobulin kappa variable 4-1 {ECO:0000303|PubMed:11549845, ...	27	27
Immunoglobulin kappa variable 6-21 {ECO:0000303|PubMed:11549845, ...	6	4
Immunoglobulin kappa variable 6D-21 {ECO:0000303|PubMed:11549845, ...	24	20
Immunoglobulin lambda constant 6 {ECO:0000303|PubMed:11872955, ...	1	1
Immunoglobulin lambda constant 7 {ECO:0000303|PubMed:11872955, ...	12	11
Immunoglobulin lambda variable 10-54 {ECO:0000303|PubMed:11872955, ...	14	13
Immunoglobulin lambda variable 3-1 {ECO:0000303|PubMed:11872955, ...	12	12
Immunoglobulin lambda variable 3-12 {ECO:0000303|PubMed:11872955, ...	2	2
Immunoglobulin lambda variable 3-16 {ECO:0000303|PubMed:11872955, ...	1	1
Immunoglobulin lambda variable 3-9 {ECO:0000303|PubMed:11872955, ...	15	12
Immunoglobulin lambda variable 4-3 {ECO:0000303|PubMed:11872955, ...	3	3
Immunoglobulin lambda variable 5-48 (non-functional) {ECO:0000313|Ensembl:ENSP00000374828}; ...	3	2
Immunoglobulin lambda variable 5-52 {ECO:0000303|PubMed:11872955, ...	2
Immunoglobulin lambda variable 9-49 {ECO:0000303|PubMed:11872955, ...	7	6
Immunoglobulin lambda-1 light chain {ECO:0000305}; Immunoglobulin ...		2
Immunoglobulin lambda-like polypeptide 1; CD179 antigen-like family member B; Ig lambda-5; Immunoglobulin omega polypeptide; Immunoglobulin-related protein 14.1; CD179b; Flags: Precursor;	4	2
Immunoglobulin mu heavy chain {ECO:0000305}; Immunoglobulin mu ...	12	27
Immunoglobulin mu-chain D-J4-region {ECO:0000313|EMBL:AAA52863.1}; ...	9	11
Immunogobulin kappa, VJ region {ECO:0000313|EMBL:AAB00177.1}; ...	53	32
Imunoglobulin heavy chain {ECO:0000313|EMBL:BAA87067.1}; Flags: ...	2	2
Insulin-like growth factor-binding protein complex acid labile ...
Inter-alpha (Globulin) inhibitor H2 {ECO:0000313|EMBL:AAI32686.1}; ...	4	14
Inter-alpha (Globulin) inhibitor H4 (Plasma Kallikrein-sensitive ...	68	85
Inter-alpha-trypsin inhibitor heavy chain H1; ITI heavy chain ...	6	8
Inter-alpha-trypsin inhibitor heavy chain H3; ITI heavy chain ...
Inter-alpha-trypsin inhibitor heavy chain H4; ITI heavy chain ...
ITIH4 protein {ECO:0000313|EMBL:AAI36393.1}; Inter-alpha-trypsin ...
Junction plakoglobin; Catenin gamma; Desmoplakin III; Desmoplakin-3; ...		1
K light chain variable region {ECO:0000313|EMBL:CAA55859.1}; Flags: Fragment;	38	21
Kallistatin; Kallikrein inhibitor; Peptidase inhibitor 4; PI-4; ...
Kappa 1 light chain variable region {ECO:0000313|EMBL:AAK51465.1}; ...		2
Keratin, type I cytoskeletal 10; Cytokeratin-10; CK-10; Keratin-10; ...	1	4
Keratin, type I cytoskeletal 13; Cytokeratin-13; CK-13; Keratin-13; ...		1
Keratin, type I cytoskeletal 14; Cytokeratin-14; CK-14; Keratin-14; ...	11	62
Keratin, type I cytoskeletal 15; Cytokeratin-15; CK-15; Keratin-15; ...
Keratin, type I cytoskeletal 16; Cytokeratin-16; CK-16; Keratin-16; ...	1	13
Keratin, type I cytoskeletal 17; 39.1; Cytokeratin-17; CK-17; ...		5
Keratin, type I cytoskeletal 28; Cytokeratin-28; CK-28; Keratin-25D; ...
Keratin, type I cytoskeletal 9 {ECO:0000313|Ensembl:ENSP00000467932}; ...
Keratin, type I cytoskeletal 9; Cytokeratin-9; CK-9; Keratin-9; ...	65	152
Keratin, type II cytoskeletal 1; 67 kDa cytokeratin; Cytokeratin-1; ...	3	6
Keratin, type II cytoskeletal 1b; Cytokeratin-1B; CK-1B; Keratin-77; ...
Keratin, type II cytoskeletal 2 epidermal; Cytokeratin-2e; CK-2e; ...	72	150
Keratin, type II cytoskeletal 3; 65 kDa cytokeratin; Cytokeratin-3; ...
Keratin, type II cytoskeletal 4; Cytokeratin-4; CK-4; Keratin-4; ...	1
Keratin, type II cytoskeletal 5; 58 kDa cytokeratin; Cytokeratin-5; ...	10	42
Keratin, type II cytoskeletal 6A; Cytokeratin-6A; CK-6A; Cytokeratin-6D; ...	2	13
Keratin, type II cytoskeletal 6B; Cytokeratin-6B; CK-6B; Keratin-6B; ...		1
Keratin, type II cytoskeletal 6C; Cytokeratin-6C; CK-6C; Cytokeratin-6E; ...
Keratin, type II cytoskeletal 74; Cytokeratin-74; CK-74; Keratin-5c; ...	1	3
Keratin, type II cytoskeletal 78; Cytokeratin-78; CK-78; Keratin-5b; ...		1
Keratin, type II cytoskeletal 79; Cytokeratin-79; CK-79; Keratin-6-like; ...
Keratin, type II cytoskeletal 80; Cytokeratin-80; CK-80; Keratin-80; ...
Keratinocyte proline-rich protein; hKPRP;
Kinesin-like protein KIF25 {ECO:0000305}; Kinesin-like protein ...		1
Kininogen-1; Alpha-2-thiol proteinase inhibitor; Fitzgerald factor; ...	26	21
Lactotransferrin; Lactoferrin; EC 3.4.21.-; Growth-inhibiting ...
Lambda-chain (AA -20 to 215) {ECO:0000313|EMBL:CAA32725.1}; Flags: ...	49	48
Latent-transforming growth factor beta-binding protein 1 {ECO:0000303|PubMed:8537398}; ...
Leucine-rich repeat and immunoglobulin-like domain-containing ...		1
Light chain Fab {ECO:0000313|EMBL:CAA69341.1}; Flags: Fragment; ...	1
Light chain Fab {ECO:0000313|EMBL:CAA69342.1}; Flags: Fragment; ...	2	1
Light chain Fab {ECO:0000313|EMBL:CAA69343.1}; Flags: Fragment; ...	7	11
Lipopolysaccharide-binding protein; LBP; Flags: Precursor;
Lipoprotein B {ECO:0000313|EMBL:AGQ46320.1}; Flags: Fragment; ...
Lipoprotein, Lp(A) {ECO:0000313|EMBL:ABF47086.1};	4	6
L-lactate dehydrogenase A-like 6A; EC 1.1.1.27;
Low affinity immunoglobulin gamma Fc region receptor III-A; CD16a ...	1	2
L-selectin; CD62 antigen-like family member L; Leukocyte adhesion ...	1	1
Lysozyme C; EC 3.2.1.17; 1,4-beta-N-acetylmuramidase C; Flags: ...		1
Macrophage receptor MARCO; Macrophage receptor with collagenous ...
Mannan-binding lectin serine protease 1; EC 3.4.21.-; Complement ...		8
Mannan-binding lectin serine protease 2; EC 3.4.21.104; MBL-associated ...
Mannose-binding protein C; MBP-C; Collectin-1; MBP1; Mannan-binding ...		2
MAP/microtubule affinity-regulating kinase 4; EC 2.7.11.1 {ECO:0000269|PubMed:14594945, ...	2
Matrix metalloproteinase-16; MMP-16; EC 3.4.24.-; MMP-X2; Membrane-type ...	3	3
Matrix metalloproteinase-23 {ECO:0000313|Ensembl:ENSP00000426293}; ...	6	5
Mediator of RNA polymerase II transcription subunit 12; Activator-recruited ...
Microfibrillar protein 2 {ECO:0000313|EMBL:AAF62402.1}; Flags: ...	11	11
Mitogen-activated protein kinase kinase kinase 4 {ECO:0000313|Ensembl:ENSP00000446303}; ...	2	1
MS-A1 heavy chain variable region {ECO:0000313|EMBL:AMA33621.1}; ...	10	5
MS-A1 light chain variable region {ECO:0000313|EMBL:AMA33622.1}; ...	51	48
MS-A2 heavy chain variable region {ECO:0000313|EMBL:AMA33623.1}; ...	5	9
MS-A2 light chain variable region {ECO:0000313|EMBL:AMA33624.1}; ...	22	12
MS-A3 heavy chain variable region {ECO:0000313|EMBL:AMA33625.1}; ...		1
MS-A3 light chain variable region {ECO:0000313|EMBL:AMA33626.1}; ...	7	3
MS-A4 heavy chain variable region {ECO:0000313|EMBL:AMA33627.1}; ...	8	6
MS-A4 light chain variable region {ECO:0000313|EMBL:AMA33628.1}; ...	7	3
MS-A5 heavy chain variable region {ECO:0000313|EMBL:AMA33629.1}; ...	2
MS-A6 heavy chain variable region {ECO:0000313|EMBL:AMA33631.1}; ...	21	22
MS-B1 light chain variable region {ECO:0000313|EMBL:AMA33634.1}; ...	25	22
MS-C1 heavy chain variable region {ECO:0000313|EMBL:AMA33635.1}; ...	5	3
MS-C1 light chain variable region {ECO:0000313|EMBL:AMA33636.1}; ...	7	6
MS-C2 heavy chain variable region {ECO:0000313|EMBL:AMA33637.1}; ...	1
MS-C2 light chain variable region {ECO:0000313|EMBL:AMA33638.1}; ...	39	29
MS-C3 heavy chain variable region {ECO:0000313|EMBL:AMA33639.1}; ...	1
MS-C3 light chain variable region {ECO:0000313|EMBL:AMA33640.1}; ...	9	11
MS-C4 heavy chain variable region {ECO:0000313|EMBL:AMA33641.1}; ...	2	2
MS-D1 heavy chain variable region {ECO:0000313|EMBL:AMA33643.1}; ...	1	3
MS-D1 light chain variable region {ECO:0000313|EMBL:AMA33644.1}; ...	24	18
MS-D2 light chain variable region {ECO:0000313|EMBL:AMA33646.1}; ...	19	13
MS-D3 heavy chain variable region {ECO:0000313|EMBL:AMA33647.1}; ...	19	16
MS-D4 heavy chain variable region {ECO:0000313|EMBL:AMA33649.1}; ...	50	49
MS-E1 heavy chain variable region {ECO:0000313|EMBL:AMA33651.1}; ...	2	2
MS-E1 light chain variable region {ECO:0000313|EMBL:AMA33652.1}; ...	2	5
MS-F1 heavy chain variable region {ECO:0000313|EMBL:AMA33653.1}; ...	20	20
MS-F1 light chain variable region {ECO:0000313|EMBL:AMA33654.1}; ...	27	25
Mucin 5AC, oligomeric mucus/gel-forming {ECO:0000313|EMBL:ABV02582.1}; ...	2	1
Multimerin-1; EMILIN-4; Elastin microfibril interface located ...
Myosin-7B; Antigen MLAA-21; Myosin cardiac muscle beta chain; ...		1
Myosin-reactive immunoglobulin heavy chain variable region {ECO:0000313|EMBL:AAD56255.1}; ...	6	6
Myosin-reactive immunoglobulin heavy chain variable region {ECO:0000313|EMBL:AAD56256.1}; ...	1
Myosin-reactive immunoglobulin heavy chain variable region {ECO:0000313|EMBL:AAD56257.1}; ...	2	2
Myosin-reactive immunoglobulin heavy chain variable region {ECO:0000313|EMBL:AAD56258.1}; ...	1
Myosin-reactive immunoglobulin heavy chain variable region {ECO:0000313|EMBL:AAD56260.1}; ...	72	55
Myosin-reactive immunoglobulin heavy chain variable region {ECO:0000313|EMBL:AAD56261.1}; ...	23	24
Myosin-reactive immunoglobulin heavy chain variable region {ECO:0000313|EMBL:AAD56262.1}; ...	5	3
Myosin-reactive immunoglobulin heavy chain variable region {ECO:0000313|EMBL:AAD56266.1}; ...	8	7
Myosin-reactive immunoglobulin heavy chain variable region {ECO:0000313|EMBL:AAD56275.1}; ...	23	18
Myosin-reactive immunoglobulin heavy chain variable region {ECO:0000313|EMBL:AAD56277.1}; ...	4	1
Myosin-reactive immunoglobulin heavy chain variable region {ECO:0000313|EMBL:AAD56278.1}; ...	15	13
Myosin-reactive immunoglobulin heavy chain variable region {ECO:0000313|EMBL:AAD56279.1}; ...	3	4
Myosin-reactive immunoglobulin kappa chain variable region {ECO:0000313|EMBL:AAD56264.1}; ...	20	9
Myosin-reactive immunoglobulin kappa chain variable region {ECO:0000313|EMBL:AAD56265.1}; ...	138	109
Myosin-reactive immunoglobulin light chain variable region {ECO:0000313|EMBL:AAD56267.1}; ...	1	1
Myosin-reactive immunoglobulin light chain variable region {ECO:0000313|EMBL:AAD56268.1}; ...	10	10
Myosin-reactive immunoglobulin light chain variable region {ECO:0000313|EMBL:AAD56269.1}; ...	16	16
Myosin-reactive immunoglobulin light chain variable region {ECO:0000313|EMBL:AAD56270.1}; ...	4	1
Myosin-reactive immunoglobulin light chain variable region {ECO:0000313|EMBL:AAD56271.1}; ...	11	9
Myosin-reactive immunoglobulin light chain variable region {ECO:0000313|EMBL:AAD56272.1}; ...	55	46
Myosin-reactive immunoglobulin light chain variable region {ECO:0000313|EMBL:AAD56280.1}; ...	141	99
N90-VRC38.01 light chain variable region {ECO:0000313|EMBL:ARM53442.1}; ...	4	2
N90-VRC38.02 heavy chain variable region {ECO:0000313|EMBL:ARM53429.1}; ...
N90-VRC38.02 light chain variable region {ECO:0000313|EMBL:ARM53443.1}; ...	2
N90-VRC38.03 heavy chain variable region {ECO:0000313|EMBL:ARM53430.1}; ...	7	2
N90-VRC38.03 light chain variable region {ECO:0000313|EMBL:ARM53444.1}; ...	4	3
N90-VRC38.04 heavy chain variable region {ECO:0000313|EMBL:ARM53431.1}; ...	9	9
N90-VRC38.04 light chain variable region {ECO:0000313|EMBL:ARM53445.1}; ...	4	6
N90-VRC38.05 heavy chain variable region {ECO:0000313|EMBL:ARM53432.1}; ...	3	1
N90-VRC38.06 heavy chain variable region {ECO:0000313|EMBL:ARM53433.1}; ...	6	4
N90-VRC38.06 light chain variable region {ECO:0000313|EMBL:ARM53447.1}; ...	14	12
N90-VRC38.07 heavy chain variable region {ECO:0000313|EMBL:ARM53434.1}; ...	13	9
N90-VRC38.07 light chain variable region {ECO:0000313|EMBL:ARM53448.1}; ...	18	14
N90-VRC38.08 heavy chain variable region {ECO:0000313|EMBL:ARM53435.1}; ...	40	34
N90-VRC38.08 light chain variable region {ECO:0000313|EMBL:ARM53449.1}; ...	8	5
N90-VRC38.09 heavy chain variable region {ECO:0000313|EMBL:ARM53436.1}; ...	25	20
N90-VRC38.09 light chain variable region {ECO:0000313|EMBL:ARM53450.1}; ...	12	12
N90-VRC38.10 heavy chain variable region {ECO:0000313|EMBL:ARM53437.1}; ...	23	24
N90-VRC38.11 light chain variable region {ECO:0000313|EMBL:ARM53452.1}; ...	4	2
N90-VRC38.12 heavy chain variable region {ECO:0000313|EMBL:ARM53439.1}; ...	2	1
N90-VRC38.14 heavy chain variable region {ECO:0000313|EMBL:ARM53441.1}; ...		1
N-acetyllactosaminide beta-1,3-N-acetylglucosaminyltransferase ...	5	4
N-acetylmuramoyl-L-alanine amidase; EC 3.5.1.28; Peptidoglycan ...	6	7
NACHT, LRR and PYD domains-containing protein 4; Cancer/testis ...	3	1
NADH-quinone oxidoreductase subunit D {ECO:0000256|HAMAP-Rule:MF_01358}; ...	7	14
NANUC-1 heavy chain {ECO:0000313|EMBL:AAB03783.1}; Flags: Fragment; ...	20	14
NANUC-2 heavy chain {ECO:0000313|EMBL:AAB03784.1}; Flags: Fragment; ...	11	8
Neural cell adhesion molecule L1; N-CAM-L1; NCAM-L1; CD171; Flags: ...
Neutrophil defensin 3; Defensin, alpha 3; HNP-3; HP-3; HP3; Contains: ...
no protein information available	125	102
Nucleolar protein 9;	2
Nucleotide-binding protein, TIR-like protein {ECO:0000313|EMBL:SJM28653.1}; ...	2	2
Omega protein {ECO:0000313|EMBL:AAA36097.1}; Flags: Fragment; ...		2
Peptidyl-prolyl cis-trans isomerase B; PPIase B; EC 5.2.1.8 {ECO:0000269|PubMed:20676357}; ...
Periplakin; 190 kDa paraneoplastic pemphigus antigen; 195 kDa ...	1
Peroxiredoxin-1; EC 1.11.1.15 {ECO:0000269|PubMed:11986303, ECO:0000269|PubMed:9497357}; ...
Peroxiredoxin-2; EC 1.11.1.15 {ECO:0000269|PubMed:8554614, ECO:0000269|PubMed:9497357}; ...	2
Persulfide dioxygenase ETHE1, mitochondrial; EC 1.13.11.18 {ECO:0000269|PubMed:19136963, ...	1
Phosphatidylcholine-sterol acyltransferase; EC 2.3.1.43 {ECO:0000269|PubMed:10222237, ...
Phosphatidylinositol-glycan-specific phospholipase D; PI-G PLD; ...	1
Phospholipid transfer protein; Lipid transfer protein II; Flags: ...	1	1
Pigment epithelium-derived factor; PEDF; Cell proliferation-inducing ...
Plasma kallikrein; EC 3.4.21.34; Fletcher factor; Kininogenin; ...	3	4
Plasma protease C1 inhibitor; C1 Inh; C1Inh; C1 esterase inhibitor; ...	8	24
Plasma serine protease inhibitor; Acrosomal serine protease inhibitor; ...
Plasmid stabilization system protein {ECO:0000313|EMBL:SJM35869.1}; ...	3	3
Plasminogen {ECO:0000256|PIRNR:PIRNR001150}; EC 3.4.21.7 {ECO:0000256|PIRNR:PIRNR001150}; ...
Plasminogen; EC 3.4.21.7; Contains: Plasmin heavy chain A; Contains: ...	46	40
Platelet basic protein; PBP; C-X-C motif chemokine 7; Leukocyte-derived ...
Platelet factor 4; PF-4; C-X-C motif chemokine 4; Iroplact; Oncostatin-A; ...		5
Platelet-activating factor acetylhydrolase {ECO:0000256|PIRNR:PIRNR018169}; ...
Plexin domain-containing protein 2; Tumor endothelial marker 7-related protein; Flags: Precursor;		1
Polymeric immunoglobulin receptor; PIgR; Poly-Ig receptor; Hepatocellular ...	45	58
Potassium-transporting ATPase ATP-binding subunit {ECO:0000256|HAMAP-Rule:MF_00285}; ...
Precursor (AA -19 to 108) {ECO:0000313|EMBL:CAA36343.1}; Flags: ...	7	6
Pregnancy zone protein; C3 and PZP-like alpha-2-macroglobulin ...	1	17
Prenylcysteine oxidase 1; EC 1.8.3.5; Prenylcysteine lyase; Flags: ...
Probable G-protein coupled receptor 173; Super conserved receptor ...		1
Prolactin-inducible protein; Gross cystic disease fluid protein ...
Prolow-density lipoprotein receptor-related protein 1; LRP-1; ...
Properdin; Complement factor P; Flags: Precursor;		1
Proteasome subunit beta type-6; EC 3.4.25.1 {ECO:0000269|PubMed:27176742}; ...
Protein AMBP; Contains: Alpha-1-microglobulin; Protein HC; Alpha-1 ...	15	16
Protein KIAA0100; Antigen MLAA-22; Breast cancer-overexpressed ...	3	2
Protein phosphatase 1 regulatory subunit 21; Coiled-coil domain-containing ...	1
Protein S100-A14; S100 calcium-binding protein A14; S114;
Protein S100-A7; Psoriasin; S100 calcium-binding protein A7;
Protein S100-A8; Calgranulin-A; Calprotectin L1L subunit; Cystic ...		1
Protein Z-dependent protease inhibitor; PZ-dependent protease ...
Protein-glutamine gamma-glutamyltransferase E; EC 2.3.2.13 {ECO:0000269|PubMed:11980702, ...		2
Proteoglycan 4; Lubricin; Megakaryocyte-stimulating factor; Superficial ...	1	3
Prothrombin; EC 3.4.21.5; Coagulation factor II; Contains: Activation ...	2	7
Putative agmatinase 2 {ECO:0000313|EMBL:SJM29364.1}; EC 3.5.3.11 ...	2
Putative lipocalin 1-like protein 1; Lipocalin 1-like pseudogene ...
Putative matrix cell adhesion molecule-3 {ECO:0000313|EMBL:AAK82649.1}; ...	12	11
Putative transcriptional regulator {ECO:0000313|EMBL:SJM30855.1}; ...	2	1
R3H domain-containing protein 1;	1
Rearranged VH4-34 V gene segment {ECO:0000313|EMBL:CAD92032.1}; ...	4	3
Rearranged VKA17 V gene segment {ECO:0000313|EMBL:CAD92033.1}; ...	3	2
Rearranged Vl3l gene segment {ECO:0000313|EMBL:CAD92031.1}; Rearranged ...	2	4
Retinol-binding protein 4; Plasma retinol-binding protein; PRBP; ...	1
REV25-2 {ECO:0000313|EMBL:AAB50823.1}; Flags: Fragment;	58	43
Rheumatoid factor C6 light chain {ECO:0000313|EMBL:AAB25742.1}; ...	36	34
Rheumatoid factor D5 heavy chain {ECO:0000313|EMBL:AAB25737.1}; ...	24	13
Rheumatoid factor D5 light chain {ECO:0000313|EMBL:AAB25738.1}; ...	28	20
Rheumatoid factor G9 heavy chain {ECO:0000313|EMBL:AAB25739.1}; ...	7	6
Rheumatoid factor G9 light chain {ECO:0000313|EMBL:AAB25740.1}; ...	12	11
Rheumatoid factor light chain variable region {ECO:0000313|EMBL:CAA43437.1}; ...	8	6
Rheumatoid factor RF-ET10 {ECO:0000313|EMBL:AAB88531.1}; Flags: ...	6	4
Rheumatoid factor RF-ET11 {ECO:0000313|EMBL:AAB88532.1}; Flags: ...	1	2
Rheumatoid factor RF-ET12 {ECO:0000313|EMBL:AAB88533.1}; Flags: ...	2	2
Rheumatoid factor RF-ET13 {ECO:0000313|EMBL:AAB88534.1}; Flags: ...
Rheumatoid factor RF-ET5 {ECO:0000313|EMBL:AAB88517.1}; Flags: ...	5	8
Rheumatoid factor RF-ET6 {ECO:0000313|EMBL:AAB88529.1}; Flags: ...	19	14
Rheumatoid factor RF-ET7 {ECO:0000313|EMBL:AAB88518.1}; Flags: ...	10	14
Rheumatoid factor RF-ET9 {ECO:0000313|EMBL:AAB88530.1}; Flags: ...	15	20
Rheumatoid factor RF-IP10 {ECO:0000313|EMBL:AAB88521.1}; Flags: ...	1	1
Rheumatoid factor RF-IP12 {ECO:0000313|EMBL:AAB88522.1}; Rheumatoid ...	17	16
Rheumatoid factor RF-IP14 {ECO:0000313|EMBL:AAB88524.1}; Flags: ...	5	5
Rheumatoid factor RF-IP15 {ECO:0000313|EMBL:AAB88525.1}; Flags: ...	7	6
Rheumatoid factor RF-IP16 {ECO:0000313|EMBL:AAB88535.1}; Flags: ...	20	11
Rheumatoid factor RF-IP18 {ECO:0000313|EMBL:AAB88526.1}; Flags: ...	2	1
Rheumatoid factor RF-IP20 {ECO:0000313|EMBL:AAB88527.1}; Flags: ...	7	3
Rheumatoid factor RF-IP24 {ECO:0000313|EMBL:AAB88528.1}; Flags: ...	11	11
Rheumatoid factor RF-IP4 {ECO:0000313|EMBL:AAB88519.1}; Rheumatoid ...	14	12
Rheumatoid factor RF-IP9 {ECO:0000313|EMBL:AAB88516.1}; Flags: ...	23	14
Rheumatoid factor Vh I region {ECO:0000313|EMBL:CAA43436.1}; Flags: Fragment;	1	2
SAA2-SAA4 readthrough {ECO:0000313|Ensembl:ENSP00000485552};		6
Selenoprotein P {ECO:0000303|PubMed:27645994}; SeP; Flags: Precursor; ...	2	3
Serpin B12;		1
Serpin B3; Protein T4-A; Squamous cell carcinoma antigen 1; SCCA-1; ...
Serum albumin; Flags: Precursor;	263	351
Serum amyloid A protein {ECO:0000256|RuleBase:RU000539};		2
Serum amyloid A-1 protein; SAA; Contains: Amyloid protein A; Amyloid fibril protein AA; Contains: Serum amyloid protein A(2-104); Contains: Serum amyloid protein A(3-104); Contains: Serum amyloid protein A(2-103); Contains: Serum amyloid protein A( ...
Serum amyloid P-component; SAP; 9.5S alpha-1-glycoprotein; Contains: ...	4	6
Serum paraoxonase/arylesterase 1 {ECO:0000303|PubMed:7916578}; ...	8	29
Sex hormone-binding globulin; SHBG; Sex steroid-binding protein; ...
Single chain Fv {ECO:0000313|EMBL:BAB16829.1}; Flags: Fragment; ...	16	16
Single-chain Fv {ECO:0000313|EMBL:CAA73499.1}; Flags: Fragment; ...	89	75
Single-chain Fv {ECO:0000313|EMBL:CAA73500.1}; Flags: Fragment; ...	26	25
SNC66 protein {ECO:0000313|EMBL:AAL36987.1};	8	8
SNC73 protein {ECO:0000313|EMBL:AAC19365.1};
Statherin; Flags: Precursor;
Sulfhydryl oxidase 1; hQSOX; EC 1.8.3.2 {ECO:0000269|PubMed:18393449, ...
Suprabasin; Flags: Precursor;
T cell receptor alpha joining 17 {ECO:0000313|Ensembl:ENSP00000451250}; ...	2	1
Testis-expressed protein 46; Flags: Precursor;
Thioredoxin-related transmembrane protein 2; Cell proliferation-inducing ...	1	1
This CDS feature is included to show the translation of the corresponding ...	2	1
Thrombospondin-1; Glycoprotein G {ECO:0000303|PubMed:6777381}; ...
Thyroglobulin {ECO:0000305}; Tg; Flags: Precursor;	1
Titin; EC 2.7.11.1; Connectin; Rhabdomyosarcoma antigen MU-RMS-40.14; ...	4	1
Transcription cofactor HES-6; C-HAIRY1; Class B basic helix-loop-helix ...	1	2
Transforming growth factor beta-1 proprotein; Contains: Latency-associated ...
Transketolase-like protein 1; EC 2.2.1.1; Transketolase 2; TK ...
Transmembrane protein 198;
Transmembrane protein 65; Flags: Precursor;
Transthyretin; ATTR; Prealbumin; TBPA; Flags: Precursor;	16	13
Ubiquitin-60S ribosomal protein L40; CEP52; Ubiquitin A-52 residue ...
UGa8L {ECO:0000313|EMBL:CAD42875.1}; Flags: Fragment;	2
Uncharacterized protein {ECO:0000313|EMBL:AAH05332.1};	15	14
Uncharacterized protein {ECO:0000313|EMBL:AAH12876.1};	1
Uncharacterized protein {ECO:0000313|EMBL:AAH15833.1};	5	5
Uncharacterized protein {ECO:0000313|EMBL:AAH22362.1};	57	58
Uncharacterized protein {ECO:0000313|EMBL:AAH30984.1};	44	27
Uncharacterized protein {ECO:0000313|EMBL:AAH54883.1};	23	21
Uncharacterized protein {ECO:0000313|EMBL:AAH62711.1};	6	3
Uncharacterized protein {ECO:0000313|EMBL:AAH64491.1};	6	3
Uncharacterized protein {ECO:0000313|EMBL:AAH73775.1};	48	47
Uncharacterized protein {ECO:0000313|EMBL:AAH73784.1};	10	6
Uncharacterized protein {ECO:0000313|EMBL:AAH73794.1};	3	4
Uncharacterized protein {ECO:0000313|EMBL:AAH73795.1};	6	6
Uncharacterized protein {ECO:0000313|EMBL:AAH75843.1};	4	4
Uncharacterized protein {ECO:0000313|EMBL:AAH89421.1};	20	11
Uncharacterized protein {ECO:0000313|EMBL:AAH92455.1};	14	10
Uncharacterized protein {ECO:0000313|EMBL:AAI07853.1};	19	18
Uncharacterized protein {ECO:0000313|EMBL:BAF82062.1};	74	71
Uncharacterized protein {ECO:0000313|EMBL:CAE45775.1};	12	8
Uncharacterized protein {ECO:0000313|EMBL:CAE45781.1};	2275	1824
Uncharacterized protein {ECO:0000313|EMBL:CAE45841.1};	151	172
Uncharacterized protein {ECO:0000313|EMBL:CAH18705.2};	42	35
Uncharacterized protein {ECO:0000313|EMBL:SJM28755.1};		2
Uncharacterized protein C18orf63;	7	2
Uncharacterized protein DKFZp686C02218 {ECO:0000313|EMBL:CAD98001.1}; ...	10	9
Uncharacterized protein DKFZp686C02220 {ECO:0000313|EMBL:CAE45779.1}; ...	29	25
Uncharacterized protein DKFZp686C11235 {ECO:0000313|EMBL:CAE45920.1}; ...	370	301
Uncharacterized protein DKFZp686C15213 {ECO:0000313|EMBL:CAE45931.1}; ...	345	242
Uncharacterized protein DKFZp686G11190 {ECO:0000313|EMBL:CAE45972.1}; ...	90	84
Uncharacterized protein DKFZp686G21220 {ECO:0000313|EMBL:CAE45780.1}; ...		1
Uncharacterized protein DKFZp686H20196 {ECO:0000313|EMBL:CAE45773.1}; ...	15	10
Uncharacterized protein DKFZp686I04196 {ECO:0000313|EMBL:CAE45777.1}; ...	827	701
Uncharacterized protein DKFZp686I15196 {ECO:0000313|EMBL:CAE45774.1}; ...	25	22
Uncharacterized protein DKFZp686J11235 {ECO:0000313|EMBL:CAE45917.1}; ...	9	5
Uncharacterized protein DKFZp686K04218 {ECO:0000313|EMBL:CAD97996.1}; ...	13	13
Uncharacterized protein DKFZp686K18196 {ECO:0000313|EMBL:CAE45778.1}; ...	28	25
Uncharacterized protein DKFZp686L19235 {ECO:0000313|EMBL:CAE45921.1}; ...	2	2
Uncharacterized protein DKFZp686M08189 {ECO:0000313|EMBL:CAE45898.1}; ...	29	24
Uncharacterized protein DKFZp686M24218 {ECO:0000313|EMBL:CAE45900.1}; ...	281	258
Uncharacterized protein DKFZp686N02209 {ECO:0000313|EMBL:CAD98026.1}; ...	8	9
Uncharacterized protein DKFZp686O01196 {ECO:0000313|EMBL:CAE45776.1}; ...	15	14
Uncharacterized protein DKFZp686O16217 {ECO:0000313|EMBL:CAE45829.1}; ...	10	7
Uncharacterized protein DKFZp781M0386 {ECO:0000313|EMBL:CAI56772.1}; ...	3	2
Uncharacterized protein IDI2-AS1; IDI2 antisense RNA 1; IDI2 antisense gene protein 1;	1	1
Uncharacterized protein PEAK3;	2	2
V1-11 protein {ECO:0000313|EMBL:BAA20897.1}; Flags: Fragment; ...	5	5
V1-13 protein {ECO:0000313|EMBL:BAA20896.1}; Flags: Fragment; ...	31	29
V1-16 protein {ECO:0000313|EMBL:BAA20892.1}; Flags: Fragment; ...	3	7
V1-18 protein {ECO:0000313|EMBL:BAA20018.1}; Flags: Fragment; ...	1
V1-19 protein {ECO:0000313|EMBL:BAA20901.1}; Flags: Fragment; ...	14	12
V1-2 protein {ECO:0000313|EMBL:BAA20021.1}; Flags: Fragment;	3	3
V1-22 protein {ECO:0000313|EMBL:BAA19991.1}; Flags: Fragment; ...	6	2
V1-3 protein {ECO:0000313|EMBL:BAA19994.1}; Flags: Fragment;	19	17
V1-4 protein {ECO:0000313|EMBL:BAA20012.1}; Flags: Fragment;	33	31
V1-5 protein {ECO:0000313|EMBL:BAA20011.1}; Flags: Fragment;	6	8
V2-14 protein {ECO:0000313|EMBL:BAA20894.1}; Flags: Fragment; ...	4	3
V2-17 protein {ECO:0000313|EMBL:BAA20890.1}; Flags: Fragment; ...	32	32
V2-19 protein {ECO:0000313|EMBL:BAA20889.1}; Flags: Fragment; ...	7	7
V3-2 protein {ECO:0000313|EMBL:BAA19997.1}; Flags: Fragment;	6	5
V3-3 protein {ECO:0000313|EMBL:BAA19995.1}; Flags: Fragment;	13	20
V4-1 protein {ECO:0000313|EMBL:BAA20007.1}; Flags: Fragment;	1	3
V4-3 protein {ECO:0000313|EMBL:BAA20014.1}; Flags: Fragment;		3
V5-4 protein {ECO:0000313|EMBL:BAA19998.1}; Flags: Fragment;	8	8
V5-6 protein {ECO:0000313|EMBL:BAA19988.1}; Flags: Fragment;	27	22
Variable immnoglobulin anti-estradiol heavy chain {ECO:0000313|EMBL:CAA70551.1}; ...	17	14
V-gamma-1 protein {ECO:0000313|EMBL:AAD13936.1}; Flags: Fragment; ...	4	3
VH1 protein {ECO:0000313|EMBL:CAA06599.1}; Flags: Fragment;	3	4
Vh1-D-J3-region {ECO:0000313|EMBL:AAA51013.1}; Flags: Fragment; ...	14	13
VH-3 family (VH26)D/J protein {ECO:0000313|EMBL:CAA47445.1}; Flags: Fragment;	3	5
VH-3 family (VH26)D/J protein {ECO:0000313|EMBL:CAA47447.1}; Flags: Fragment;	7
VH-3 family (VH26)D/J protein {ECO:0000313|EMBL:CAA47452.1}; Flags: Fragment;	6	5
VH3 protein {ECO:0000313|EMBL:AAD14339.1}; Flags: Fragment;	18	19
VH4 heavy chain variable region {ECO:0000313|EMBL:AAC79084.1}; ...	3	1
VH6DJ protein {ECO:0000313|EMBL:AAA59042.1}; Flags: Fragment; ...	5	1
VH6DJ protein {ECO:0000313|EMBL:AAA59044.1}; Flags: Fragment; ...	2	1
VH6DJ protein {ECO:0000313|EMBL:AAA59046.1}; Flags: Fragment; ...	2	2
VH6DJ protein {ECO:0000313|EMBL:AAA59052.1}; Flags: Fragment; ...	10	4
VH6DJ protein {ECO:0000313|EMBL:AAA59112.1}; Flags: Fragment; ...	3	2
VH6DJ protein {ECO:0000313|EMBL:AAA59116.1}; Flags: Fragment; ...	3	2
VH6DJ protein {ECO:0000313|EMBL:AAA59117.1}; Flags: Fragment; ...	1	1
VH6DJ protein {ECO:0000313|EMBL:AAA59119.1}; Flags: Fragment; ...	4	2
VH6DJ protein {ECO:0000313|EMBL:AAA59120.1}; Flags: Fragment; ...	2	2
VH6DJ protein {ECO:0000313|EMBL:AAA59121.1}; Flags: Fragment; ...	2	4
VH-7 family (N54P3)D/J protein {ECO:0000313|EMBL:CAA47457.1}; ...	3	3
VH87-2 protein {ECO:0000313|EMBL:AAA69493.1}; Flags: Fragment; ...	29	31
Vitamin D-binding protein; DBP; VDB; Gc protein-derived macrophage ...	5	8
Vitamin K-dependent protein S; Flags: Precursor;	31	63
Vitronectin; VN; S-protein; Serum-spreading factor; V75; Contains: ...		5
VK3 protein {ECO:0000313|EMBL:AAC41714.1}; Flags: Fragment;	22	8
VL1 protein {ECO:0000313|EMBL:AAC41743.1}; Flags: Fragment;	2
VL4 protein {ECO:0000313|EMBL:AAC41744.1}; Flags: Fragment;	2	1
VL6 protein {ECO:0000313|EMBL:AAC41746.1}; Flags: Fragment;	4	3
von Willebrand factor {ECO:0000313|EMBL:CCQ25771.1};	1	1
von Willebrand factor; vWF; Contains: von Willebrand antigen 2; von Willebrand antigen II; Flags: Precursor;	2	20
Zinc finger protein 251;		1
Zinc finger protein 718;
Zinc-alpha-2-glycoprotein; Zn-alpha-2-GP; Zn-alpha-2-glycoprotein; ...	1	4
Zymogen granule protein 16 homolog B; Flags: Precursor;
E3 ubiquitin-protein ligase UBR2; EC 2.3.2.27; N-recognin-2; RING-type E3 ubiquitin transferase UBR2; Ubiquitin-protein ligase E3-alpha-2; Ubiquitin-protein ligase E3-alpha-II;	3	1
Probable ATP-dependent RNA helicase DDX23 {ECO:0000313|Ensembl:ENSP00000448542}; ...	1
V4-2 protein {ECO:0000313|EMBL:BAA19996.1}; Flags: Fragment;	21	21
V3-4 protein {ECO:0000313|EMBL:BAA20902.1}; Flags: Fragment;	3	5
MAGUK p55 subfamily member 4; Amyotrophic lateral sclerosis 2 ...	3
Immunoglobulin heavy variable 3-16 (non-functional) {ECO:0000313|Ensembl:ENSP00000375013}; ...	6	6
Fc receptor-like protein 3 {ECO:0000305}; FcR-like protein 3 {ECO:0000305}; FcRL3 {ECO:0000305}; Fc receptor homolog 3 {ECO:0000305}; FcRH3 {ECO:0000305}; IFGP family protein 3; hIFGP3; Immune receptor translocation-associated protein 3; SH2 domai ...	2	2
Zinc transporter 6; ZnT-6; Solute carrier family 30 member 6; ...	1
Uncharacterized protein {ECO:0000313|EMBL:SJM29234.1};	2	2
Craniofacial development protein 1; Bucentaur;	1	1
Interferon-induced very large GTPase 1; Interferon-induced very ...	1	1
Putative 2-octaprenyl-6-methoxyphenol 4-monoxygenase {ECO:0000313|EMBL:SJM35049.1}; ...	1
Sodium- and chloride-dependent GABA transporter 1; GAT-1; Solute ...	6	2
Pre-mRNA-splicing factor SYF1; Protein HCNP; XPA-binding protein ...	2	2
Leucine-rich repeat-containing protein 71;	1
40S ribosomal protein S10; Small ribosomal subunit protein eS10 ...	1
Uncharacterized protein C10orf67, mitochondrial {ECO:0000313|Ensembl:ENSP00000490237}; ...	2
Adenylate/guanylate cyclase {ECO:0000313|EMBL:SJM30646.1};	2
Centrosomal protein of 78 kDa; Cep78;	1	2
Uncharacterized protein {ECO:0000313|EMBL:SJM29270.1};	1
Malonyl-CoA decarboxylase protein {ECO:0000313|EMBL:SJM29825.1}; ...	1
C1q and tumor necrosis factor related protein 3 variant {ECO:0000313|EMBL:BAD92498.1}; ...	3	2
Hydrocephalus-inducing protein homolog;	2	2
Nidogen-2; NID-2; Osteonidogen; Flags: Precursor;	2
Adenomatous polyposis coli protein; Protein APC; Deleted in polyposis ...	2
SOX-29 protein {ECO:0000313|EMBL:AAC94974.1}; Flags: Fragment; ...	2	1
Arf-GAP with GTPase, ANK repeat and PH domain-containing protein ...	3	2
Abhydrolase_3 domain-containing protein {ECO:0000259|Pfam:PF07859}; ...	2	1
Testicular spindle-associated protein SHCBP1L {ECO:0000305}; SHC SH2 domain-binding protein 1-like protein {ECO:0000312|HGNC:HGNC:16788};	1
FLJ00406 protein {ECO:0000313|EMBL:BAC03465.1}; Flags: Fragment; ...	1	2
Zinc finger protein 263; Zinc finger protein FPM315; Zinc finger ...	2	1
AB hydrolase-1 domain-containing protein {ECO:0000259|Pfam:PF00561}; ...	2	1
Histone-lysine N-methyltransferase ASH1L; EC 2.1.1.43 {ECO:0000269|PubMed:21239497}; ...	1
SH3KBP1-binding protein 1; SETA-binding protein 1 {ECO:0000303|PubMed:16733801}; ...	1	1
Complement C4-B {ECO:0000313|Ensembl:ENSP00000446528};	2	5
Sodium bicarbonate cotransporter 3; Electroneutral Na/HCO(3) cotransporter; Sodium bicarbonate cotransporter 2; Sodium bicarbonate cotransporter 2b; Bicarbonate transporter; Solute carrier family 4 member 7;	1
MAGUK p55 subfamily member 7 {ECO:0000313|Ensembl:ENSP00000398319}; ...	2	1
Collagen alpha-2(XI) chain; Flags: Precursor;	1
SH3 domain-binding protein 5-like; SH3BP-5-like;	3	4
Transcription factor AP-2-epsilon; AP2-epsilon; Activating enhancer-binding ...	1	1
Cingulin-like protein 1; Junction-associated coiled-coil protein; ...	1
Oxidoreductase {ECO:0000313|EMBL:SJM28044.1};	2	1
VH-3 family (VH26.)D/J protein {ECO:0000313|EMBL:CAA47449.1}; ...	1
Full-length cDNA clone CS0DI019YF20 of Placenta of Homo sapiens ...	1
DNA topoisomerase 3-alpha; EC 5.6.2.1 {ECO:0000255|PROSITE-ProRule:PRU10131, ...	1	1
Anti-mucin1 heavy chain variable region {ECO:0000313|EMBL:AAC43027.1}; ...	1
Sodium/potassium-transporting ATPase subunit alpha-3; Na(+)/K(+) ...	2
Zinc finger and BTB domain-containing protein 45; Zinc finger ...	2
Cortactin-binding protein 2; CortBP2;	2
Anti-streptococcal/anti-myosin immunoglobulin kappa light chain ...	48	45
cDNA FLJ41761 fis, clone IMR322003675 {ECO:0000313|EMBL:BAC85688.1}; ...	1
Keratin, type I cytoskeletal 15 {ECO:0000313|Ensembl:ENSP00000467875}; ...	1
SPRY domain-containing SOCS box protein 4; SSB-4;	1
DUF1338 domain-containing protein {ECO:0000259|SMART:SM01150}; ...	1	1
Matrix metalloproteinase-17; MMP-17; EC 3.4.24.-; Membrane-type ...	1
Anti-(ED-B) scFV {ECO:0000313|EMBL:CAA06865.1}; Flags: Fragment; ...	2
Chondroitin sulfate proteoglycan 4; Chondroitin sulfate proteoglycan ...	2	1
Dedicator of cytokinesis protein 2;	1	1
cDNA FLJ39940 fis, clone SPLEN2022522 {ECO:0000313|EMBL:BAC04987.1}; ...	1	2
Immunoglobulin kappa variable 2D-24 (non-functional) {ECO:0000313|Ensembl:ENSP00000417136}; ...	1	1
Canalicular multispecific organic anion transporter 1 {ECO:0000305}; ...	1
Transcriptional activator Myb; Proto-oncogene c-Myb;	2
Chitotriosidase-1; EC 3.2.1.14; Chitinase-1; Flags: Precursor; ...	1	1
cDNA FLJ56116, highly similar to Amyloid-like protein 1 (APLP)(APLP-1) ...	1	2
Sodium channel protein type 8 subunit alpha; Sodium channel protein ...	1
EH domain-containing protein 2 {ECO:0000305}; PAST homolog 2 {ECO:0000305};	1
SH2 domain-containing protein 3C; Novel SH2-containing protein ...	1
Lactamase_B domain-containing protein {ECO:0000259|Pfam:PF12706}; ...	1
cDNA FLJ23920 fis, clone COL02027 {ECO:0000313|EMBL:BAD18744.1}; ...	1
Immunoglobulin heavy variable 1-69 {ECO:0000303|PubMed:11340299, ...	6	2
Immunglobulin heavy chain variable region {ECO:0000313|EMBL:ABG38426.1}; ...	1	1
Probable ATP-dependent RNA helicase DDX43; EC 3.6.4.13; Cancer/testis ...	1
HEAT repeat-containing protein 3;	1
cDNA FLJ60290, highly similar to Mus musculus strawberry notch ...	1
Tumor necrosis factor receptor superfamily member 1A; Tumor necrosis ...	1
Alanine aminotransferase 1; ALT1; EC 2.6.1.2; Glutamate pyruvate ...	1
Erythroid differentiation-related factor 1;	1
NADH-ubiquinone oxidoreductase chain 1 {ECO:0000256|RuleBase:RU000473}; ...	3	4
Inhibitor of growth protein 4 {ECO:0000313|Ensembl:ENSP00000437198}; ...	10	3
Telomerase reverse transcriptase; EC 2.7.7.49 {ECO:0000269|PubMed:21602826, ...	1	1
Telomere length regulation protein TEL2 homolog; Protein clk-2 ...	2
39S ribosomal protein L22, mitochondrial; L22mt; MRP-L22; 39S ...	1
Brain-specific angiogenesis inhibitor 1-associated protein 2 {ECO:0000313|Ensembl:ENSP00000391837}; cDNA FLJ55181, highly similar to Brain-specific angiogenesis inhibitor1-associated protein 2 {ECO:0000313|EMBL:BAG62963.1};	1
IGHV4-34 protein {ECO:0000313|EMBL:CEF94392.1}; Flags: Fragment; ...	5	4
N90-VRC38.10 light chain variable region {ECO:0000313|EMBL:ARM53451.1}; ...	1
Germinal center-associated signaling and motility protein; Germinal ...	1
Ras-related GTP-binding protein D; Rag D; RagD;	1
Killer cell immunoglobulin-like receptor 3DL3; CD158 antigen-like ...	2
Growth/differentiation factor 9; GDF-9; Flags: Precursor;	1
Ral GTPase-activating protein subunit beta; p170;	2
GCT-A10 heavy chain variable region {ECO:0000313|EMBL:AMA33673.1}; ...	1
Ig heavy chain variable region {ECO:0000313|EMBL:AIE48052.1}; ...	1	1
Amyloid-like protein 1; APLP; APLP-1; Contains: C30; Flags: Precursor; ...	4	2
IgG VH protein {ECO:0000313|EMBL:CAA11829.1}; Flags: Fragment; ...	1	1
LRP2-binding protein; Megalin-binding protein; MegBP;	1	1
VH6DJ protein {ECO:0000313|EMBL:AAA59051.1}; Flags: Fragment; ...	4	4
Anti-Influenza A hemagglutinin heavy chain variable region {ECO:0000313|EMBL:AEL31304.1}; ...	6	6
SH3KBP1-binding protein 1 {ECO:0000313|Ensembl:ENSP00000470505}; ...	1
Immunglobulin heavy chain variable region {ECO:0000313|EMBL:ABG38449.1}; ...	1
Formin-1; Limb deformity protein homolog;	1
Immunoglobulin heavy variable 4-59 {ECO:0000303|PubMed:11340299, ...	1
Cyclopropane-fatty-acyl-phospholipid synthase {ECO:0000313|EMBL:SJM32925.1}; ...	1
Transcriptional regulator {ECO:0000313|EMBL:SJM29064.1};	1
Uncharacterized protein {ECO:0000313|EMBL:SJM29386.1};	1
GJD4 protein {ECO:0000313|EMBL:AAH35898.1}; Flags: Fragment;	1
SH3 and multiple ankyrin repeat domains protein 2; Shank2; Cortactin-binding ...	1
Glycogenin-1; GN-1; GN1; EC 2.4.1.186 {ECO:0000269|PubMed:22160680, ...	1
Zinc finger protein 700;	1
Coiled-coil domain-containing protein 150;	1
Myotubularin-related protein 10; Inactive phosphatidylinositol ...	1	1
Aldehyde oxidase {ECO:0000312|HGNC:HGNC:553}; EC 1.2.3.1 {ECO:0000269|PubMed:22996261, ...	1	1
Protocadherin gamma-C5; PCDH-gamma-C5; Flags: Precursor;	1	1
Uncharacterized protein {ECO:0000313|EMBL:SJM34784.1};	1
Ribonuclease H1 {ECO:0000313|Ensembl:ENSP00000404926};	1
Uncharacterized protein {ECO:0000313|EMBL:SJM33486.1};	1
Protein FAM186A;	1
Isocitrate dehydrogenase subunit beta, mitochondrial; Isocitric ...	1	1
(clone XP6A11B) mRNA, partial EST {ECO:0000313|EMBL:AAA73888.1}; ...	1
Nitrogenase molybdenum-iron protein beta chain {ECO:0000256|RuleBase:RU364127}; ...	1
cDNA FLJ37837 fis, clone BRSSN2010596 {ECO:0000313|EMBL:BAG52994.1}; ...	1
E3 ubiquitin-protein ligase TRIM4; EC 2.3.2.27; RING finger protein ...	1
Uncharacterized protein {ECO:0000313|EMBL:SJM35522.1};	1
Transmembrane protein 163;	1	1
Synaptopodin-2; Genethonin-2; Myopodin;	1
tRNA (guanine(37)-N1)-methyltransferase {ECO:0000255|HAMAP-Rule:MF_03152}; ...	1
Uncharacterized protein {ECO:0000313|EMBL:SJM27789.1};	1
Exocyst complex component 7 {ECO:0000256|RuleBase:RU365026}; Exocyst complex component Exo70 {ECO:0000256|RuleBase:RU365026};	1
Large neutral amino acids transporter small subunit 3; L-type ...	1	2
Cholesterol 24-hydroxylase {ECO:0000305|PubMed:14640697}; CH24H; ...	1
Immunoglobulin kappa joining 1 {ECO:0000303|PubMed:11549845, ECO:0000303|Ref.3};	1	1
Ataxin 3 variant ad {ECO:0000313|EMBL:ADD00804.1};	1
cDNA FLJ14413 fis, clone HEMBA1004670 {ECO:0000313|EMBL:BAB55039.1}; ...	1
cDNA FLJ33480 fis, clone BRAMY2002799, highly similar to Homo ...	1
HCG1984338, isoform CRA_a {ECO:0000313|EMBL:EAW69828.1};	1
Exocyst complex component 3; Exocyst complex component Sec6;	1
Taste receptor type 2 member 8; T2R8; Taste receptor family B ...	1
Centromere protein M {ECO:0000313|Ensembl:ENSP00000384132};	1
von Willebrand factor A domain-containing protein 1; Flags: Precursor; ...	1
Protein kinase C alpha type; PKC-A; PKC-alpha; EC 2.7.11.13;	1
NACHT, LRR and PYD domains-containing protein 8; Nucleotide-binding ...	1
Integrator complex subunit 3; Int3; SOSS complex subunit A; Sensor ...	1
E3 ubiquitin-protein ligase DTX3L; EC 2.3.2.27 {ECO:0000269|PubMed:12670957, ...	1	1
Aminomethyltransferase {ECO:0000313|EMBL:SJM29441.1};	1	1
Transcriptional regulator {ECO:0000313|EMBL:SJM31854.1};	1
Transmembrane protein 120A; Transmembrane protein induced by tumor necrosis factor alpha;	1	1
Bcl2-associated agonist of cell death; BAD; Bcl-2-binding component ...	1
Immunoglobulin heavy variable 3/OR16-8 (non-functional) {ECO:0000313|Ensembl:ENSP00000474964}; ...	1
Erythroferrone; Complement C1q tumor necrosis factor-related protein 15; Myonectin; Flags: Precursor;	1
Glycosyl transferase family 2 {ECO:0000313|EMBL:SJM29919.1};	1
Tripartite motif-containing protein 72; Mitsugumin-53; Mg53;	1
Guanine nucleotide exchange factor MSS4; Rab-interacting factor; ...	1
Sodium/myo-inositol cotransporter; Na(+)/myo-inositol cotransporter; ...	1
Uncharacterized protein {ECO:0000313|EMBL:SJM31710.1};	1
ATP-dependent DNA helicase Q4; EC 3.6.4.12; DNA helicase, RecQ-like ...	1	1
Cilia- and flagella-associated protein 45 {ECO:0000312|HGNC:HGNC:17229}; ...
Filamin-C; FLN-C; FLNc; ABP-280-like protein; ABP-L; Actin-binding-like ...
Interleukin 4 variant 2 {ECO:0000313|EMBL:AGM38212.1}; Interleukin-4 ...
Probable ATP-dependent RNA helicase DDX31; EC 3.6.4.13; DEAD box protein 31; Helicain;
Proton-associated sugar transporter A; PAST-A; Deleted in neuroblastoma ...
YLP motif-containing protein 1; Nuclear protein ZAP3; ZAP113; ...		2
MHC class II antigen {ECO:0000313|EMBL:AUZ41827.1}; Flags: Fragment; ...
Protein flightless-1 homolog;
Uncharacterized protein DKFZp686F219 {ECO:0000313|EMBL:CAE45885.1}; ...		1
cDNA FLJ52630 {ECO:0000313|EMBL:BAH12517.1};
Putative adenylate cyclase 3 {ECO:0000313|EMBL:SJM34662.1}; EC ...
Zinc finger protein 445 {ECO:0000305}; ZFP445 {ECO:0000303|PubMed:30602440}; ...		1
cDNA FLJ42166 fis, clone THYMU2019210, highly similar to HLA class I histocompatibility antigen, B-40 alpha chain {ECO:0000313|EMBL:BAG54016.1};
Glutamate receptor ionotropic, NMDA 2B; GluN2B; Glutamate receptor ...
ATP-dependent DNA helicase RecG {ECO:0000313|EMBL:SJM27811.1}; ...
Kelch repeat and BTB domain-containing protein 7;
Bcl-2-related ovarian killer protein {ECO:0000303|PubMed:11034351}; ...
Bifunctional heparan sulfate N-deacetylase/N-sulfotransferase ...		2
LacI family transcriptional regulator {ECO:0000313|EMBL:SJM31232.1}; ...
Papilin; Flags: Precursor;
Adenylate kinase {ECO:0000256|HAMAP-Rule:MF_00235, ECO:0000256|RuleBase:RU003331, ...
cDNA FLJ30634 fis, clone CTONG2002453 {ECO:0000313|EMBL:BAB70871.1}; ...		2
Ferrochelatase {ECO:0000256|HAMAP-Rule:MF_00323, ECO:0000256|RuleBase:RU000607}; ...
Transferrin receptor protein 2; TfR2;		1
Oxidoreductase {ECO:0000313|EMBL:SJM31849.1};
Cone cGMP-specific 3—,5—-cyclic phosphodiesterase subunit alpha—; ...
V-type proton ATPase subunit a {ECO:0000256|RuleBase:RU361189}; ...		1
Ig heavy chain variable region {ECO:0000313|EMBL:AIE48077.1}; ...		1
Mitogen-activated protein kinase {ECO:0000256|SAAS:SAAS00574127}; ...
cDNA FLJ32975 fis, clone TESTI2013832, moderately similar to Xenopus laevis transketolase mRNA {ECO:0000313|EMBL:BAB71524.1};
Uncharacterized HTH-type transcriptional regulator YcaN {ECO:0000313|EMBL:SJM33348.1}; ...
M20/M25/M40 family peptidase {ECO:0000313|EMBL:SJM32271.1};
Ufm1-specific protease 2 {ECO:0000313|Ensembl:ENSP00000421133}; ...
Arginine/serine-rich coiled-coil protein 2;
SSU72 pseudogene 5 {ECO:0000313|Ensembl:ENSP00000491949};		1
Junctional adhesion molecule A; JAM-A; Junctional adhesion molecule ...		1
Autophagy-related protein 9B; APG9-like 2; Nitric oxide synthase ...		1
Ig heavy chain variable region {ECO:0000313|EMBL:AIE48068.1}; ...		1
Aurora kinase A and ninein-interacting protein {ECO:0000303|PubMed:20596670}; ...
Protein shisa-6 {ECO:0000305}; Flags: Precursor;
Potassium channel subfamily K member 6; Inward rectifying potassium ...
TIMELESS-interacting protein;
Putative TLX1 neighbor protein; TLX1 divergent gene protein;
DnaJ homolog subfamily C member 2; M-phase phosphoprotein 11; ...
Chordin-like protein 2 {ECO:0000313|Ensembl:ENSP00000482669}; ...
Reelin; EC 3.4.21.-; Flags: Precursor;
Interleukin-12 receptor subunit beta-2; IL-12 receptor subunit ...
B-cell receptor-associated protein 29 {ECO:0000313|Ensembl:ENSP00000419681}; ...
Trophoblast glycoprotein-like; Flags: Precursor;		1
Serine/threonine-protein kinase 38-like; EC 2.7.11.1; NDR2 protein ...
Serum albumin {ECO:0000313|EMBL:AAX63425.1};
FH1/FH2 domain-containing protein 3; Formactin-2; Formin homolog ...
Ribosome biogenesis protein NOP53 {ECO:0000305}; Glioma tumor ...
Integrin alpha-9; Integrin alpha-RLC; Flags: Precursor;		1
Disks large homolog 2; Channel-associated protein of synapse-110; ...
Putative PDZ domain-containing protein PDZK1P1 {ECO:0000305}; ...
DDB1- and CUL4-associated factor 8; WD repeat-containing protein ...		2
Beta myosin heavy chain cardiac isoform {ECO:0000313|EMBL:ABV44799.1}; ...
Little elongation complex subunit 1; Interactor of little elongator ...
N-acylglucosamine 2-epimerase {ECO:0000313|Ensembl:ENSP00000394220}; ...		1
Cullin-9; CUL-9; UbcH7-associated protein 1; p53-associated parkin-like ...
Armadillo-like helical domain-containing protein 3 {ECO:0000305}; ...
G patch domain and ankyrin repeat-containing protein 1 {ECO:0000313|Ensembl:ENSP00000390293}; ...
Protein piccolo; Aczonin;		2
Aryl hydrocarbon receptor nuclear translocator; ARNT protein; ...
Palmitoyltransferase ZDHHC13 {ECO:0000305}; EC 2.3.1.225 {ECO:0000250|UniProtKB:Q9CWU2}; ...		1
RAET1E protein {ECO:0000313|EMBL:AAI01977.1}; Retinoic acid early ...
Protein WWC3;
Zinc finger protein 333 {ECO:0000313|Ensembl:ENSP00000472026}; ...
ATP-binding cassette sub-family B member 9; ATP-binding cassette ...		2
Polymerase delta-interacting protein 2; 38 kDa DNA polymerase ...
JMJD2B protein {ECO:0000313|EMBL:AAI44293.1};		1
Alpha-crystallin B chain; Alpha(B)-crystallin; Heat shock protein ...		1
Phospholipase D1; PLD 1; hPLD1; EC 3.1.4.4; Choline phosphatase ...		1
RNA polymerase sigma factor RpoD {ECO:0000256|HAMAP-Rule:MF_00963}; ...		1
Katanin p60 ATPase-containing subunit A-like 2 {ECO:0000255|HAMAP-Rule:MF_03025}; ...		1
cDNA FLJ55673, highly similar to Complement factor B {ECO:0000313|EMBL:BAG64956.1}; ...		4
cDNA FLJ56647 {ECO:0000313|EMBL:BAG57135.1};		1
Ubiquitin carboxyl-terminal hydrolase 31; EC 3.4.19.12; Deubiquitinating ...		1
DNA helicase {ECO:0000256|SAAS:SAAS00413339}; EC 3.6.4.12 {ECO:0000256|SAAS:SAAS00413339}; ...		1
Dapper homolog 3; Antagonist of beta-catenin Dapper homolog 3; ...		1
WSC domain-containing protein 1;		1
cDNA FLJ26719 fis, clone PNC03379 {ECO:0000313|EMBL:BAC85309.1}; ...		1
ZNF486 protein {ECO:0000313|EMBL:AAH27608.1}; Flags: Fragment; ...		1
DNA annealing helicase and endonuclease ZRANB3 {ECO:0000305}; ...		1
Spermatogenesis-associated protein 2 {ECO:0000303|PubMed:27307491, ...		1
Sonic hedgehog protein; SHH; HHG-1; Shh unprocessed N-terminal ...		1
Myosin-IIIa; EC 2.7.11.1;		1
Carcinoembryonic antigen-related cell adhesion molecule 7; Carcinoembryonic ...		1
Immunglobulin heavy chain {ECO:0000313|EMBL:AAA03674.2}; Flags: ...		1
Leucine-rich alpha-2-glycoprotein; LRG; Flags: Precursor;		1
NGFI-A-binding protein 1; EGR-1-binding protein 1; Transcriptional ...		1
Amiloride-sensitive sodium channel subunit beta; Beta-NaCH; Epithelial ...		1
Beta-2-syntrophin; 59 kDa dystrophin-associated protein A1 basic ...		1
Immunoglobulin heavy variable 6-1 {ECO:0000303|PubMed:11340299, ...		1
Olfactory receptor 51G1; Olfactory receptor 51G3; Olfactory receptor ...		1
Ran-binding protein 17;		1
VH6DJ protein {ECO:0000313|EMBL:AAA59049.1}; Flags: Fragment; ...		1
Alternative protein PSG7 {ECO:0000313|EMBL:CCQ43189.1};		1
Phosphoribosylformylglycinamidine synthase subunit PurL {ECO:0000256|HAMAP-Rule:MF_00420}; ...		1
Forkhead box protein D3; HNF3/FH transcription factor genesis; ...		1
Kinase suppressor of Ras 2 {ECO:0000313|Ensembl:ENSP00000389715}; ...		1
Serum response factor; SRF;		2
E3 ubiquitin-protein ligase TRIM33; EC 2.3.2.27; Ectodermin homolog; ...		1
Gamma-aminobutyric acid receptor subunit beta-3; GABA(A) receptor ...		1
VH-7 family (N54P3)D/J protein {ECO:0000313|EMBL:CAA47458.1}; ...		1
Uncharacterized protein {ECO:0000313|EMBL:SJM33311.1};		1
Keratin, type I cytoskeletal 19 {ECO:0000313|Ensembl:ENSP00000408759}; ...		1
Apolipoprotein L1 {ECO:0000313|EMBL:AGX25136.1}; Flags: Fragment; ...		1
Phosphatidylinositol 3,4,5-trisphosphate 5-phosphatase 1; EC 3.1.3.86 {ECO:0000269|PubMed:10764818, ECO:0000269|PubMed:8723348, ECO:0000269|PubMed:8769125}; Inositol polyphosphate-5-phosphatase D; EC 3.1.3.56 {ECO:0000269|PubMed:8769125, ECO:0000269|PubM ...		1
SH3 domain-binding protein 2; 3BP-2;		1
RAS protein activator like-3;		1
DNA polymerase alpha catalytic subunit; EC 2.7.7.7; DNA polymerase ...		1
Transmembrane protein 14C, isoform CRA_b {ECO:0000313|EMBL:EAW55275.1}; ...		1
Neuropeptides B/W receptor type 1; G-protein coupled receptor ...		1
ABC transporter, binding protein {ECO:0000313|EMBL:SJM28567.1}; ...		1
NEDD4-binding protein 2; N4BP2; EC 3.-.-.-; BCL-3-binding protein; ...		1
Slit homolog 3 protein; Slit-3; Multiple epidermal growth factor-like ...		1
Excitatory amino acid transporter 4; Sodium-dependent glutamate/aspartate ...		1
NF1 gene homologue protein {ECO:0000313|EMBL:CAA52021.1}; Flags: ...		1
SUN domain-containing protein 3; Sad1/unc-84 domain-containing ...		1
Small nuclear ribonucleoprotein-associated protein N; snRNP-N; ...		1
Uncharacterized protein {ECO:0000313|EMBL:SJM34353.1};		1
Mucin-12; MUC-12; Mucin-11; MUC-11; Flags: Precursor;		1
HLA-DRB4*0102 protein {ECO:0000313|EMBL:AAA59691.1}; Flags: Fragment; ...
Regucalcin; RC; Gluconolactonase; GNL; EC 3.1.1.17; Senescence ...
Serine/threonine-protein kinase N1 {ECO:0000313|Ensembl:ENSP00000466819}; ...
S-adenosylmethionine:tRNA ribosyltransferase-isomerase {ECO:0000256|SAAS:SAAS00958187}; ...
cDNA FLJ43127 fis, clone CTONG3004712 {ECO:0000313|EMBL:BAC86053.1}; ...
Collagen alpha-1(II) chain {ECO:0000305}; Alpha-1 type II collagen ...
Protein IWS1 homolog; IWS1-like protein;
DNA polymerase III subunit alpha {ECO:0000256|SAAS:SAAS01159143}; ...
Keratin, type II cuticular Hb1; Hair keratin K2.9; Keratin, hair, ...
Host cell factor 2; HCF-2; C2 factor;
Transmembrane protein 143;
Dynein heavy chain 8, axonemal; Axonemal beta dynein heavy chain ...
Proline-rich basic protein 1;
All-trans-retinol 13,14-reductase; EC 1.3.99.23 {ECO:0000250|UniProtKB:Q64FW2}; ...
NADH dehydrogenase 1 subunit C1, mitochondrial; Complex I-KFYI; ...
Peptidase_M48 domain-containing protein {ECO:0000259|Pfam:PF01435}; ...
SH3 and cysteine-rich domain-containing protein; Src homology ...
Exocyst complex component 3-like protein 2 {ECO:0000313|Ensembl:ENSP00000400713}; ...
F-box only protein 5 {ECO:0000305}; Early mitotic inhibitor 1 ...
Protein lin-7 homolog C; Lin-7C; Mammalian lin-seven protein 3; MALS-3; Vertebrate lin-7 homolog 3; Veli-3;
Putative phage tail protein {ECO:0000313|EMBL:SJM31637.1};
NmrA-like family domain-containing protein 1;
Conserved membrane protein {ECO:0000313|EMBL:SJM29057.1};
Quinone oxidoreductase PIG3; EC 1.-.-.-; Tumor protein p53-inducible ...
Probable E3 ubiquitin-protein ligase HECTD4; EC 2.3.2.26; HECT ...
E1A-binding protein p400; EC 3.6.4.-; CAG repeat protein 32; Domino homolog; hDomino; Trinucleotide repeat-containing gene 12 protein; p400 kDa SWI2/SNF2-related protein;
Divergent protein kinase domain 2A {ECO:0000305}; Deleted in autism protein 1 {ECO:0000303|PubMed:18621663}; Golgi Protein of 49 kDa {ECO:0000303|PubMed:18651652}; GoPro49 {ECO:0000303|PubMed:18651652}; Hypoxia and AKT-induced stem cell factor; HASF; ...
Staphylococcal nuclease domain-containing protein {ECO:0000256|PIRNR:PIRNR017179}; ...
Calcipressin-1 {ECO:0000313|Ensembl:ENSP00000417926};
Immunoglobulin kappa variable 2D-26 {ECO:0000303|PubMed:11549845, ...
Inositol 2-dehydrogenase {ECO:0000313|EMBL:SJM33964.1}; EC 1.1.1.18 ...
SERTA domain-containing protein 3; Replication protein-binding ...
NCOR1 protein {ECO:0000313|EMBL:AAH26028.1}; Flags: Fragment; ...
Putative methyltransferase NSUN5C; EC 2.1.1.-; NOL1/NOP2/Sun domain family member 5C; Williams-Beuren syndrome chromosomal region 20C protein;
Teneurin-2; Ten-2; Protein Odd Oz/ten-m homolog 2; Tenascin-M2; ...
Protein Wiz; Widely-interspaced zinc finger-containing protein; ...
Transient receptor potential cation channel subfamily V member ...
Gamma-crystallin D; Gamma-D-crystallin; Gamma-crystallin 4;
GntR family transcriptional regulator with aminotransferase domain ...
BRCA1-associated RING domain protein 1; BARD-1; EC 2.3.2.27 {ECO:0000269|PubMed:12890688, ...
Structural maintenance of chromosomes flexible hinge domain-containing ...
Glycoprotein hormones alpha chain {ECO:0000256|RuleBase:RU362129}; ...
Transmembrane protein 247;
Guanylate-binding protein 7; GTP-binding protein 7; GBP-7; Guanine ...
Uncharacterized protein RAB5IF {ECO:0000313|Ensembl:ENSP00000492776}; ...
Ald_Xan_dh_C domain-containing protein {ECO:0000259|SMART:SM01008}; ...
Eukaryotic translation initiation factor 2 subunit 1; Eukaryotic ...
Soluble scavenger receptor cysteine-rich domain-containing protein ...
B-cell receptor-associated protein 31; BCR-associated protein ...
WD repeat-containing protein 91 {ECO:0000312|HGNC:HGNC:24997}; ...
Proteasome activator complex subunit 2; 11S regulator complex ...
ALS2CR11 protein {ECO:0000313|EMBL:BAB69021.1}; Flags: Fragment; ...
Rho GTPase-activating protein 17; Rho-type GTPase-activating protein 17; RhoGAP interacting with CIP4 homologs protein 1; RICH-1;
Mitogen-activated protein kinase kinase kinase 10; EC 2.7.11.25; ...
Uncharacterized protein {ECO:0000313|EMBL:SJM32967.1};
SnoaL-like domain-containing protein {ECO:0000259|Pfam:PF12680}; ...
Talin-1;
Cell surface A33 antigen {ECO:0000313|Ensembl:ENSP00000431195}; ...
Apolipoprotein A-V; Apo-AV; ApoA-V; Apolipoprotein A5; Regeneration-associated ...
Neurogenic locus notch homolog protein 3; Notch 3; Contains: Notch 3 extracellular truncation; Contains: Notch 3 intracellular domain; Flags: Precursor;
cDNA FLJ51564, highly similar to Pregnancy zone protein {ECO:0000313|EMBL:BAH13658.1}; ...
Lysosome-associated membrane glycoprotein 1; LAMP-1; Lysosome-associated ...
Heat shock-related 70 kDa protein 2; Heat shock 70 kDa protein ...
AMP-dependent synthetase and ligase {ECO:0000313|EMBL:SJM32940.1}; ...
Uncharacterized protein DKFZp586I1223 {ECO:0000313|EMBL:CAB43319.1}; ...
F-box only protein 50; NCC receptor protein 1 homolog; NCCRP-1; ...
U5 small nuclear ribonucleoprotein 200 kDa helicase; EC 3.6.4.13 ...
Proteasome subunit alpha type-3; EC 3.4.25.1 {ECO:0000269|PubMed:27176742}; ...
Hypothetical gene supported by BC023581; BC044638 {ECO:0000313|EMBL:EAL24203.1}; ...
Zinc finger protein 488;
Tyrosyl-DNA phosphodiesterase 1; Tyr-DNA phosphodiesterase 1; ...
Guanylate cyclase domain-containing protein {ECO:0000259|PROSITE:PS50125}; ...
Proteasome subunit beta type-5; EC 3.4.25.1 {ECO:0000269|PubMed:27176742}; ...
cDNA FLJ57154, highly similar to Alpha-fetoprotein {ECO:0000313|EMBL:BAG60036.1}; ...
Transcriptional adapter 2-beta; ADA2-like protein beta; ADA2-beta; ...
Gamma-glutamyl hydrolase; EC 3.4.19.9; Conjugase; GH; Gamma-Glu-X ...
Ras-related protein Rab-18; Flags: Precursor;
Histone H2A type 1-B/E; Histone H2A.2; Histone H2A/a; Histone ...
Protein furry homolog;
Zinc finger protein 385A; Hematopoietic zinc finger protein; Retinal zinc finger protein;
Blue-light-activated histidine kinase 1 {ECO:0000313|EMBL:SJM31156.1}; ...
Adhesion G-protein coupled receptor G6; Developmentally regulated ...
RBPJ-interacting and tubulin-associated protein 1; RBPJ-interacting ...
Retinal dehydrogenase 1 {ECO:0000305}; RALDH 1 {ECO:0000305}; ...
Procollagen C-endopeptidase enhancer 1; Procollagen COOH-terminal ...
Synaptophysin-like protein 1; Pantophysin;
Protein MAL2;
Kelch-like protein 10;
Calcineurin B homologous protein 1; Calcineurin B-like protein; ...
Proteasome subunit alpha type-7; EC 3.4.25.1 {ECO:0000269|PubMed:27176742}; ...
EF-hand and coiled-coil domain-containing protein 1; Coiled-coil ...
Carbamoyl-phosphate synthase , mitochondrial; EC 6.3.4.16 {ECO:0000269|PubMed:23649895, ...
Coagulation factor XIII A chain; Coagulation factor XIIIa; EC ...
Mediator of RNA polymerase II transcription subunit 30; Mediator ...
Fatty acid synthase; EC 2.3.1.85; Includes: S-acetyltransferase; ...
Serine/arginine repetitive matrix protein 1; SR-related nuclear ...
Protein NCBP2AS2; Hypoxia-induced angiogenesis regulator {ECO:0000303|PubMed:30723174}; ...
Zinc finger protein 280B; 5—OY11.1; Suppressor of hairy wing homolog 2; Zinc finger protein 279; Zinc finger protein 632;
Laminin subunit beta-2; Laminin B1s chain; Laminin-11 subunit ...
Hypothetical LOC145757 {ECO:0000313|EMBL:AAI01606.1};
Putative uncharacterized protein encoded by LINC00337;
Beta-2-microglobulin; Contains: Beta-2-microglobulin form pI 5.3; Flags: Precursor;
Uncharacterized protein {ECO:0000313|EMBL:SJM31914.1};
Aryl hydrocarbon receptor nuclear translocator 2 {ECO:0000313|Ensembl:ENSP00000479393}; ...
TBC1 domain family member 9; TBC1 domain family member 9A;
cDNA FLJ34521 fis, clone HLUNG2007041 {ECO:0000313|EMBL:BAC03760.1}; ...
Truncated breast and ovarian cancer susceptibility protein 2 {ECO:0000313|EMBL:AIC83583.1}; Flags: Fragment;
Dehydrogenase {ECO:0000313|EMBL:SJM34969.1};
Elongation factor 1-alpha 1; EF-1-alpha-1; Elongation factor Tu; EF-Tu; Eukaryotic elongation factor 1 A-1; eEF1A-1; Leukocyte receptor cluster member 7;
Acid ceramidase {ECO:0000303|PubMed:29692406, ECO:0000303|PubMed:8955159, ...
Resolvase/invertase-type recombinase catalytic domain-containing ...
Torsin-1A; Dystonia 1 protein; Torsin ATPase-1A; EC 3.6.4.-; Torsin family 1 member A; Flags: Precursor;
Uncharacterized protein {ECO:0000313|EMBL:SJM30463.1};
Receptor-type tyrosine-protein phosphatase H; R-PTP-H; EC 3.1.3.48; ...
Ras-related protein Rap-1b-like protein; Flags: Precursor;
Leucine-rich repeat-containing protein 72;
LRP chaperone MESD {ECO:0000305}; LDLR chaperone MESD; Mesoderm ...
Laminin subunit alpha-5; Laminin-10 subunit alpha; Laminin-11 ...
Putative glycosyltransferase protein {ECO:0000313|EMBL:SJM32214.1}; ...
T cell receptor beta variable 19 {ECO:0000303|Ref.2}; Flags: Precursor;
Tyrosine-protein kinase {ECO:0000256|RuleBase:RU362096}; EC 2.7.10.2 ...
Pol protein {ECO:0000313|EMBL:AAP29639.1};
Calmodulin-like protein 5; Calmodulin-like skin protein;
Vitamin D binding protein {ECO:0000313|EMBL:ANP95467.1}; Flags: ...
E3 ubiquitin-protein ligase RNF123; EC 2.3.2.27; Kip1 ubiquitination-promoting ...
Protein S100-A9; Calgranulin-B; Calprotectin L1H subunit; Leukocyte ...
GTP-binding protein Di-Ras2; Distinct subgroup of the Ras family ...
BTB/POZ domain-containing adapter for CUL3-mediated RhoA degradation ...
Adhesion G protein-coupled receptor G3 {ECO:0000303|PubMed:25713288}; ...
A-kinase anchor protein 9; AKAP-9; A-kinase anchor protein 350 ...
Uncharacterized protein {ECO:0000313|Ensembl:ENSP00000418996}; ...
Aquaporin-6; AQP-6; Aquaporin-2-like; Kidney-specific aquaporin; ...
PC-esterase domain-containing protein 1A; Protein FAM113A; Sarcoma ...
Putative ADP-ribosylation factor-like protein 5C; ADP-ribosylation ...
cDNA FLJ52668, moderately similar to Beta-glucuronidase {ECO:0000313|EMBL:BAG62142.1}; ...
LanC-like protein 3;
cAMP-specific 3—,5—-cyclic phosphodiesterase 4C; EC 3.1.4.53; ...
Neurexin-2-beta; Neurexin II-beta; Flags: Precursor;
Carboxypeptidase E; CPE; EC 3.4.17.10; Carboxypeptidase H; CPH; ...
ZBED6 C-terminal-like protein;
Procollagen-lysine,2-oxoglutarate 5-dioxygenase 2 {ECO:0000313|Ensembl:ENSP00000419880}; ...
Lumican; Keratan sulfate proteoglycan lumican; KSPG lumican; Flags: Precursor;
BPI fold-containing family B member 1; Long palate, lung and nasal epithelium carcinoma-associated protein 1; von Ebner minor salivary gland protein; VEMSGP; Flags: Precursor;
Ribosomal RNA small subunit methyltransferase G {ECO:0000256|HAMAP-Rule:MF_00074}; ...
PC-esterase domain-containing protein 1A; Protein FAM113A; Sarcoma ...
Putative ADP-ribosylation factor-like protein 5C; ADP-ribosylation ...
